# Supplementary material for: First-principles data set of 45,892 isolated and cation-coordinated conformers of 20 proteinogenic amino acids
Source: Sci Data. 2016 Feb 16;3:160009. doi: 10.1038/sdata.2016.9 (PMC4755128; doi:10.1038/sdata.2016.9)
Supplement: Supplementary Tables [file sdata20169-s1.xls]

## Sheet: Table S1 REMD parameters
Table 1: Parameters specific to the REMD simulations of the different systems: the number of Replicas, the probability of Acceptance as well as the Frequency of exchange attempts, the Temperature range of the replicas, and the REMD simulation Time.
System		Replicas	Acceptance	Frequency (ps)	Temperature (K)
Gly	unc.	14	0.74	0.1	200 - 853
	dip.	19	0.73	0.1	200 - 862
Gly+Ca2+	unc.	15	0.69	0.1	200 - 893
	dip.	19	0.73	0.1	200 - 828
Ala	unc.	16	0.73	0.04	200 - 872
	dip.	20	0.73	0.04	200 - 834
Ala+Ca2+	unc.	16	0.74	0.04	200 - 822
	dip.	20	0.72	0.04	200 - 834
Leu	unc.	20	0.75	0.1	200 - 834
	dip.	23	0.76	0.1	200 - 804
Leu+Ca2+	unc.	20	0.75	0.1	200 - 810
	dip.	23	0.74	0.1	200 - 804
Ile	unc.	20	0.74	0.1	200 - 834
	dip.	23	0.76	0.1	200 - 804
Ile+Ca2+	unc.	20	0.75	0.1	200 - 810
	dip.	24	0.75	0.1	200 - 837
Val	unc.	19	0.74	0.1	200 - 862
	dip.	22	0.74	0.1	200 - 810
Val+Ca2+	unc.	19	0.71	0.1	200 - 828
	dip.	23	0.73	0.1	200 - 847
Phe	unc.	20	0.74	0.04	200 - 831
	dip.	24	0.75	0.04	200 - 819
Phe+Ca2+	unc.	20	0.74	0.04	200 - 806
	dip.	24	0.72	0.04	200 - 819
Tyr	unc.	21	0.73	0.1	200 - 846
	dip.	24	0.75	0.1	200 - 819
Tyr+Ca2+	unc.	21	0.72	0.1	200 - 821
	dip.	24	0.72	0.1	200 - 800
Trp	unc.	22	0.74	0.1	200 - 831
	dip.	25	0.76	0.1	200 - 820
Trp+Ca2+	unc.	22	0.72	0.1	200 - 810
	dip.	25	0.72	0.1	200 - 802
Arg	unc.	22	0.74	0.1	200 - 857
	dip.	25	0.74	0.1	200 - 837
Arg+Ca2+	unc.	22	0.7	0.1	200 - 857
	dip.	25	0.73	0.04	200 - 837
ArgH	unc.	22	0.73	0.1	200 - 857
	dip.	25	0.75	0.1	200 - 837
ArgH+Ca2+	unc.	22	0.7	0.1	200 - 857
	dip.	25	0.75	0.1	200 - 837
LysH	unc.	21	0.73	0.1	200 - 845
	dip.	24	0.75	0.1	200 - 819
LysH+Ca2+	unc.	21	0.74	0.1	200 - 821
	dip.	24	0.74	0.1	200 - 800
HisE	unc.	19	0.73	0.1	200 - 828
	dip.	23	0.74	0.1	200 - 847
HisE+Ca2+	unc.	19	0.74	0.1	200 - 828
	dip.	23	0.7	0.1	200 - 824
HisD	unc.	19	0.73	0.1	200 - 828
	dip.	23	0.75	0.1	200 - 847
HisD+Ca2+	unc.	19	0.66	0.1	200 - 828
	dip.	23	0.72	0.1	200 - 824
HisH	unc.	19	0.72	0.1	200 - 828
	dip.	23	0.75	0.1	200 - 847
HisH+Ca2+	unc.	19	0.7	0.1	200 - 828
	dip.	23	0.74	0.1	200 - 824
GluH	unc.	19	0.73	0.1	200 - 862
	dip.	22	0.75	0.1	200 - 810
GluH+Ca2+	unc.	19	0.73	0.1	200 - 828
	dip.	23	0.72	0.1	200 - 847
Glu	unc.	19	0.74	0.1	200 - 862
	dip.	22	0.76	0.1	200 - 810
Glu+Ca2+	unc.	19	0.72	0.1	200 - 828
	dip.	23	0.75	0.1	200 - 847
AspH	unc.	17	0.75	0.1	200 - 821
	dip.	21	0.72	0.1	200 - 821
AspH+Ca2+	unc.	18	0.71	0.1	200 - 859
	dip.	22	0.7	0.1	200 - 857
Asp	unc.	17	0.73	0.1	200 - 821
	dip.	21	0.74	0.1	200 - 821
Asp+Ca2+	unc.	18	0.73	0.1	200 - 859
	dip.	22	0.74	0.1	200 - 857
Gln	unc.	19	0.73	0.1	200 - 828
	dip.	23	0.74	0.1	200 - 847
Gln+Ca2+	unc.	20	0.73	0.1	200 - 869
	dip.	23	0.7	0.1	200 - 824
Asn	unc.	18	0.73	0.1	200 - 859
	dip.	22	0.73	0.1	200 - 857
Asn+Ca2+	unc.	18	0.69	0.1	200 - 825
	dip.	22	0.71	0.1	200 - 831
Ser	unc.	16	0.72	0.1	200 - 822
	dip.	20	0.72	0.1	200 - 810
Ser+Ca2+	unc.	17	0.69	0.1	200 - 862
	dip.	22	0.71	0.1	200 - 831
Cys	unc.	16	0.72	0.1	200 - 822
	dip.	20	0.74	0.1	200 - 810
Cys+Ca2+	unc.	17	0.74	0.1	200 - 862
	dip.	21	0.71	0.1	200 - 846
Thr	unc.	18	0.75	0.1	200 - 859
	dip.	22	0.74	0.1	200 - 857
Thr+Ca2+	unc.	18	0.67	0.1	200 - 825
	dip.	22	0.68	0.1	200 - 831
Met	unc.	19	0.75	0.1	200 - 828
	dip.	23	0.74	0.1	200 - 847
Met+Ca2+	unc.	20	0.74	0.1	200 - 869
	dip.	23	0.72	0.1	200 - 824
Pro	unc.	18	0.74	0.1	200 - 859
	dip.	22	0.73	0.1	200 - 857
Pro+Ca2+	unc.	18	0.71	0.1	200 - 825
	dip.	22	0.73	0.1	200 - 830

## Sheet: Table S2 numbers of conformers
Table 2: Number of conformers found in the different stages (after the global search and after the local refinement) of the search scheme for the for amino acids, dipeptide and complexes thereof with Ca2+ cations. For the amino acids, the search basin hopping search was performed starting from the non-zwitterionic as well as from the zwitterionic state, these numbers are separated by a “+” in the…
	Global search		Local Refinement
System	FF	DFT	DFT
Ala	4+1	5	15
Ala + Ca2+	4+1	3	5
Ala dipeptide	27	23	34
Ala dip. + Ca2+	10	10	18
Ile	70+13	49	76
Ile + Ca2+	41+13	30	37
Ile dipeptide	198	168	178
Ile dip. + Ca2+	76	74	78
Leu	69+12	44	85
Leu + Ca2+	48+12	30	38
Leu dipeptide	213	168	192
Leu dip. + Ca2+	95	88	96
Val	26+4	17	22
Val + Ca2+	13+4	12	16
Val dipeptide	62	55	63
Val dip. + Ca2+	28	26	93
Gly	3+1	3	8
Gly + Ca2+	2+1	2	4
Gly dipeptide	10	10	26
Gly dip. + Ca2+	9	8	22
Pro	4+1	3	22
Pro + Ca2+	4+1	2	6
Pro dipeptide	9	7	16
Pro dip. + Ca2+	13	13	18
Arg	1724+156	1119	1218
Arg + Ca2+	1152+150	480	484
Arg dipeptide	4813	3843	4217
Arg dip. + Ca2+	1244	839	845
ArgH	397+30	161	215
ArgH + Ca2+	35+9	32	135
ArgH dipeptide	2960	871	982
ArgH dip. + Ca2+	1062	468	620
Lys	565+82	352	733
Lys + Ca2+	174+189	104	188
Lys dipeptide	2165	1771	2080
Lys dip. + Ca2+	559	403	458
LysH	1600+25	222	245
LysH + Ca2+	54+19	50	52
LysH dipeptide	5623	895	898
LysH dip. + Ca2+	2852	640	647
HisE	52+3	26	47
HisE + Ca2+	24+4	19	32
HisE dipeptide	157	104	131
HisE dip. + Ca2+	55	42	55
HisD	91+8	37	57
HisD + Ca2+	59+6	26	58
HisD dipeptide	507	134	145
HisD dip. + Ca2+	152	78	220
HisH	64+6	20	36
HisH + Ca2+	19+7	19	27
HisH dipeptide	352	74	85
HisH dip. + Ca2+	151	62	95
GluH	406+43	143	197
GluH + Ca2+	184+26	79	102
GluH dipeptide	1143	462	500
GluH dip. + Ca2+	165	89	99
Glu	53+4	26	52
Glu + Ca2+	97+9	39	47
Glu dipeptide	338	111	126
Glu dip. + Ca2+	176	89	97
AspH	119+10	45	76
AspH + Ca2+	46+8	29	49
AspH dipeptide	316	148	184
AspH dip. + Ca2+	70	50	65
Asp	14+3	11	23
Asp + Ca2+	60+8	23	28
Asp dipeptide	80	39	49
Asp dip. + Ca2+	73	33	46
Gln	110+14	69	134
Gln + Ca2+	81+6	52	52
Gln dipeptide	463	290	373
Gln dip. + Ca2+	62	54	61
Asn	34+4	21	49
Asn + Ca2+	21+4	17	29
Asn dipeptide	117	81	100
Asn dip. + Ca2+	31	27	40
Phe	24+1	15	25
Phe + Ca2+	14+3	8	19
Phe dipeptide	68	60	70
Phe dip. + Ca2+	16	16	29
Tyr	44+6	23	43
Tyr + Ca2+	52+5	26	38
Tyr dipeptide	142	104	126
Tyr dip. + Ca2+	35	30	61
Trp	102+6	35	57
Trp + Ca2+	58+6	33	61
Trp dipeptide	181	134	144
Trp dip. + Ca2+	42	44	58
Ser	47+3	29	59
Ser + Ca2+	29+3	18	28
Ser dipeptide	169	124	138
Ser dip. + Ca2+	27	19	30
Cys	58+4	31	99
Cys + Ca2+	22+8	18	23
Cys dipeptide	201	144	253
Cys dip. + Ca2+	59	48	63
Thr	47+3	33	47
Thr + Ca2+	23+3	17	28
Thr dipeptide	158	118	133
Thr dip. + Ca2+	28	21	28
Met	420+21	124	246
Met + Ca2+	233+19	87	108
Met dipeptide	778	131	233
Met dip. + Ca2+	143	123	161

## Sheet: Table S3 AA conf w cation 
Table 3: Numbers of conformers found for the uncapped amino acids and their complexes with the investigated divalent cations.
Amino acid	Bare	Ca	Ba	Cd	Hg	Pb	Sr
Gly	8	4	3	3	3	3	3
Ala	15	5	5	3	3	5	5
Ile	76	37	26	25	23	27	30
Leu	85	38	29	26	25	29	30
Val	22	16	13	11	13	14	15
Phe	25	19	15	14	13	17	16
Tyr	43	38	30	34	25	37	35
Trp	57	61	49	44	33	46	50
Arg	1218	484	442	423	345	421	450
ArgH	215	135	105	99	93	104	105
Lys	733	188	167	129	91	177	170
LysH	245	52	48	48	33	50	49
HisE	47	32	28	22	13	27	31
HisD	57	58	57	48	38	54	57
HisH	36	27	26	24	22	25	26
Glu	52	47	45	37	39	40	45
GluH	197	102	92	93	77	92	95
Asp	23	28	24	24	23	27	26
AspH	76	49	45	37	30	44	48
Gln	134	52	46	40	33	41	46
Asn	49	29	27	27	24	25	27
Ser	59	28	23	24	20	24	23
Cys	99	23	24	22	21	20	23
Thr	47	28	25	21	19	24	27
Met	246	108	77	77	64	82	80
Pro	22	6	6	6	6	6	6

## Sheet: Table S4 dip. conf w. cation
Table 4: Numbers of conformers found for the dipeptides (Dip.) And their complexes with the investigated divalent cations.
Dipeptide	Bare	Ca	Ba	Cd	Hg	Pb	Sr
Gly	26	22	18	14	12	19	19
Ala	34	18	13	13	11	12	14
Ile	178	78	76	69	75	75	78
Leu	192	96	90	87	82	94	93
Val	63	93	49	57	50	56	51
Phe	70	29	24	23	24	28	27
Tyr	126	61	50	48	49	50	50
Trp	144	58	50	45	43	54	53
Arg	4217	845	799	743	700	778	821
ArgH	982	620	540	516	489	535	546
Lys	2080	458	432	424	397	436	447
LysH	898	647	630	560	506	618	637
HisE	131	55	49	50	45	49	51
HisD	145	220	148	148	146	147	149
HisH	85	95	75	74	71	75	74
Glu	126	97	93	87	86	95	96
GluH	500	99	90	90	86	95	94
Asp	49	46	40	39	39	42	41
AspH	184	65	54	53	54	54	61
Gln	373	61	57	48	48	58	58
Asn	100	40	36	33	34	35	37
Ser	138	30	24	23	24	25	26
Cys	253	63	60	58	57	57	62
Thr	133	28	25	27	26	27	26
Met	233	161	118	116	114	119	117
Pro	16	18	15	14	13	15	16

## Sheet: Table S5 Basis set extrapol.
Table 5a: Extrapolation of SCF energies as proposed by Karton and Martin: E^{n}_{SCF} = E^{CBS}_{SCF} + A * e^(-alpha * sqrt(n)) with n = 3,4,5; A, alpha, E^{CBS}_{SCF} to be determined by a least squares fit; perfect fit as #parameters == #datapoints == 3; all values in eV.
Ala
Conformer	E^{n=3}_{SCF}	E^{n=4}_{SCF}	E^{n=5}_{SCF}	A	alpha	E^{CBS}_{SCF}
"0001"	-8761.79	-8762.41	-8762.55	7853.48	-5.2974	-8762.6
"0002"	-8761.78	-8762.4	-8762.54	7731.52	-5.2895	-8762.59
"0003"	-8761.93	-8762.55	-8762.69	7660.79	-5.2816	-8762.75
"0004"	-8761.87	-8762.49	-8762.63	7524.68	-5.2696	-8762.69
"0005"	-8761.87	-8762.49	-8762.63	7670.4	-5.2816	-8762.69
"0006"	-8761.86	-8762.48	-8762.62	7309.56	-5.2501	-8762.68
"0007"	-8761.85	-8762.47	-8762.61	7662.5	-5.2845	-8762.66
"0008"	-8761.83	-8762.45	-8762.59	7578.5	-5.2719	-8762.65
"0009"	-8761.84	-8762.46	-8762.61	7469.77	-5.2638	-8762.66
"0010"	-8761.6	-8762.22	-8762.36	8116.9	-5.3091	-8762.42
"0011"	-8761.67	-8762.29	-8762.43	7871.61	-5.291	-8762.49
"0012"	-8761.6	-8762.23	-8762.37	7810.34	-5.2851	-8762.43
"0013"	-8761.58	-8762.21	-8762.36	7644.25	-5.2705	-8762.41
"0014"	-8761.54	-8762.17	-8762.31	7738.51	-5.2786	-8762.37
"0015"	-8761.49	-8762.12	-8762.26	7814.71	-5.2846	-8762.32
Ala + Ca2+ (SCF energies already counter-poise corrected)
Conformer	E^{n=3}_{SCF}	E^{n=4}_{SCF}	E^{n=5}_{SCF}	A	alpha	E^{CBS}_{SCF}
"0002"	-27165.8	-27166.4	-27166.6	10170	-5.3878	-27166.7
"0003"	-27165.8	-27166.4	-27166.6	10170	-5.3865	-27166.7
"0004"	-27165.5	-27166.2	-27166.4	11106.3	-5.4316	-27166.4
"0005"	-27165.5	-27166.2	-27166.4	11106.3	-5.4296	-27166.4
Phe
Conformer	E^{n=3}_{SCF}	E^{n=4}_{SCF}	E^{n=5}_{SCF}	A	alpha	E^{CBS}_{SCF}
"0001"	-15010	-15010.9	-15011.1	18069.8	-5.533	-15011.2
"0002"	-15010	-15010.9	-15011.1	18069.8	-5.5295	-15011.2
"0003"	-15010	-15010.9	-15011.1	18069.8	-5.5312	-15011.2
"0004"	-15010.1	-15011	-15011.2	17938.1	-5.5282	-15011.3
"0005"	-15010	-15011	-15011.2	17938.1	-5.5243	-15011.3
"0006"	-15010	-15011	-15011.2	17938.1	-5.524	-15011.3
"0007"	-15010	-15011	-15011.2	17938.1	-5.5285	-15011.3
"0008"	-15009.8	-15010.8	-15011	17547.6	-5.5116	-15011.1
"0009"	-15010.1	-15011	-15011.2	17526.5	-5.5131	-15011.3
"0010"	-15010	-15011	-15011.2	17526.5	-5.5096	-15011.3
"0011"	-15009.8	-15010.8	-15011	17286.7	-5.5067	-15011.1
"0012"	-15010	-15010.9	-15011.1	17835	-5.5242	-15011.2
"0013"	-15010	-15011	-15011.2	17843.2	-5.5205	-15011.2
"0014"	-15010	-15011	-15011.2	17843.2	-5.5211	-15011.3
"0015"	-15010	-15011	-15011.2	17843.2	-5.5203	-15011.3
"0016"	-15010	-15011	-15011.2	17843.2	-5.5193	-15011.3
"0017"	-15009.9	-15010.9	-15011.1	17993.3	-5.5283	-15011.2
"0018"	-15010	-15011	-15011.2	17993.3	-5.5271	-15011.2
"0019"	-15009.9	-15010.9	-15011.1	17993.3	-5.5245	-15011.2
"0020"	-15009.8	-15010.8	-15011	18147.4	-5.5303	-15011.1
"0021"	-15009.9	-15010.9	-15011.1	18147.4	-5.5339	-15011.2
"0022"	-15010	-15010.9	-15011.1	18147.4	-5.5319	-15011.2
"0023"	-15009.8	-15010.7	-15010.9	18131.7	-5.5279	-15011
"0024"	-15009.9	-15010.9	-15011.1	17038.3	-5.4922	-15011.2
"0025"	-15009.7	-15010.7	-15010.9	18434.4	-5.541	-15010.9
Phe + Ca2+ (SCF energies already counter-poise corrected)
Conformer	E^{n=3}_{SCF}	E^{n=4}_{SCF}	E^{n=5}_{SCF}	A	alpha	E^{CBS}_{SCF}
"0002"	-33415.1	-33416.1	-33416.3	23147	-5.642	-33416.4
"0004"	-33414.7	-33415.7	-33415.9	23967.5	-5.6618	-33416
"0008"	-33413.9	-33415	-33415.2	23307.7	-5.6333	-33415.3
"0018"	-33412.9	-33413.9	-33414.2	20191.4	-5.5474	-33414.3
"0019"	-33412.9	-33414	-33414.2	20191.4	-5.5466	-33414.3
Table 5b: Extrapolation of MP2 correlation energies as proposed by Truhlar: E^{n}_{corr} = E^{CBS}_{corr} + B * n^(-beta) with n = 3,4,5; B, beta, E^{CBS}_{corr} to be determined by a least squares fit; perfect fit as #parameters == #datapoints == 3; all values in eV.
Ala
#Conformer	E^{n=3}_{corr}	E^{n=4}_{corr}	E^{n=5}_{corr}	B	beta	E^{CBS}_{corr}
"0001"	-40.9144	-43.8499	-44.3578	1918.82	5.7047	-44.5553
"0002"	-40.9116	-43.8451	-44.3525	1920.55	5.7062	-44.5497
"0003"	-40.7618	-43.6989	-44.2086	1898.88	5.694	-44.4075
"0004"	-40.7784	-43.716	-44.2254	1906.03	5.6974	-44.4239
"0005"	-40.768	-43.7041	-44.2138	1895.69	5.6927	-44.4128
"0006"	-40.77	-43.7105	-44.2212	1895.49	5.6911	-44.4206
"0007"	-40.7697	-43.7062	-44.2154	1903.92	5.6968	-44.4139
"0008"	-40.7627	-43.6995	-44.209	1900.99	5.6952	-44.4077
"0009"	-40.7632	-43.702	-44.2115	1906.11	5.6971	-44.4101
"0010"	-40.8467	-43.7864	-44.2959	1908.5	5.6981	-44.4945
"0011"	-40.7985	-43.7327	-44.2409	1910.64	5.7009	-44.4388
"0012"	-40.8181	-43.7531	-44.261	1917.83	5.7043	-44.4586
"0013"	-40.8245	-43.7607	-44.2699	1903.87	5.6968	-44.4684
"0014"	-40.8328	-43.7664	-44.2757	1894.44	5.6929	-44.4745
"0015"	-40.8048	-43.7394	-44.2472	1917.76	5.7044	-44.4447
Ala + Ca2+ (correlation energies already counter-poise corrected)
#Conformer	E^{n=3}_{corr}	E^{n=4}_{corr}	E^{n=5}_{corr}	B	beta	E^{CBS}_{corr}
"0002"	-44.8451	-49.2658	-51.0267	142.883	2.5739	-53.2959
"0003"	-44.8485	-49.2699	-51.0304	143.051	2.5752	-53.2977
"0004"	-44.8791	-49.2966	-51.0567	142.659	2.5729	-53.326
"0005"	-44.8718	-49.2916	-51.0515	142.989	2.5751	-53.3181
Phe
#Conformer	E^{n=3}_{corr}	E^{n=4}_{corr}	E^{n=5}_{corr}	B	beta	E^{CBS}_{corr}
"0001"	-74.4296	-79.6002	-80.3656	6143.04	6.2814	-80.6156
"0002"	-74.3791	-79.549	-80.3146	6135.32	6.2803	-80.5647
"0003"	-74.3464	-79.5144	-80.2789	6157.59	6.2841	-80.5283
"0004"	-74.2679	-79.4396	-80.2059	6119.22	6.2774	-80.4565
"0005"	-74.2374	-79.411	-80.1778	6115.1	6.2764	-80.4287
"0006"	-74.2375	-79.4101	-80.1766	6121.44	6.2776	-80.4271
"0007"	-74.2768	-79.4498	-80.2169	6104.62	6.2749	-80.4679
"0008"	-74.38	-79.5486	-80.3135	6147.19	6.2824	-80.5632
"0009"	-74.1977	-79.3685	-80.134	6142.16	6.2812	-80.384
"0010"	-74.2148	-79.3912	-80.1586	6114.08	6.2758	-80.4096
"0011"	-74.3392	-79.5072	-80.2714	6165.08	6.2853	-80.5207
"0012"	-74.2936	-79.4653	-80.2308	6147.57	6.2819	-80.4807
"0013"	-74.2437	-79.4163	-80.1824	6132.22	6.2793	-80.4327
"0014"	-74.2272	-79.3979	-80.1644	6107.85	6.2758	-80.4152
"0015"	-74.2238	-79.3953	-80.162	6111.28	6.2762	-80.4127
"0016"	-74.2124	-79.3876	-80.1547	6116.65	6.2764	-80.4057
"0017"	-74.2789	-79.4521	-80.2188	6116.13	6.2767	-80.4696
"0018"	-74.1992	-79.3691	-80.135	6123.14	6.2784	-80.3854
"0019"	-74.2324	-79.4025	-80.168	6134.64	6.2802	-80.4181
"0020"	-74.3106	-79.4816	-80.2477	6121.79	6.278	-80.4982
"0021"	-74.2605	-79.4358	-80.203	6114.86	6.2761	-80.4539
"0022"	-74.2039	-79.3765	-80.1428	6127.14	6.2785	-80.3933
"0023"	-74.3314	-79.5039	-80.2698	6138.35	6.2803	-80.52
"0024"	-74.2066	-79.3772	-80.1433	6120.34	6.2778	-80.3937
"0025"	-74.3789	-79.548	-80.3132	6138.42	6.2809	-80.5632
Phe + Ca2+ (correlation energies already counter-poise corrected)
#Conformer	E^{n=3}_{corr}	E^{n=4}_{corr}	E^{n=5}_{corr}	B	beta	E^{CBS}_{corr}
"0002"	-78.6887	-85.387	-87.4293	535.725	3.5875	-89.0942
"0004"	-78.725	-85.4237	-87.461	540.569	3.597	-89.1154
"0008"	-78.4663	-85.1274	-87.1036	587.186	3.6907	-88.6492
"0018"	-78.6947	-85.364	-87.3856	544.634	3.6097	-89.0188
"0019"	-78.6418	-85.3045	-87.3228	545.222	3.6119	-88.9521

## Sheet: Table S6 Counterpoise correct.
Table 6: Basis set superposition errors (BSSE) for SCF and MP2 correlation energies with n = T/Q/5; all values in eV.
Ala + Ca2+
#Conformer	E^{n=T}_{BSSE;SCF}	E^{n=Q}_{BSSE;SCF}	E^{n=5}_{BSSE;SCF}
"0002"	-0.0553	-0.0172	-0.0027
"0003"	-0.0564	-0.0175	-0.0026
"0004"	-0.0551	-0.0169	-0.0025
"0005"	-0.0571	-0.0175	-0.0025
#Conformer	E^{n=T}_{BSSE;corr}	E^{n=Q}_{BSSE;corr}	E^{n=5}_{BSSE;corr}
"0002"	-0.1905	-0.1249	-0.1138
"0003"	-0.1924	-0.1265	-0.1147
"0004"	-0.1888	-0.1247	-0.1132
"0005"	-0.1909	-0.1262	-0.1141
Phe + Ca2+
#Conformer	E^{n=T}_{BSSE;SCF}	E^{n=Q}_{BSSE;SCF}	E^{n=5}_{BSSE;SCF}
"0002"	-0.0529	-0.0172	-0.0024
"0004"	-0.046	-0.0147	-0.0021
"0008"	-0.0567	-0.0164	-0.0021
"0018"	-0.062	-0.0184	-0.0024
"0019"	-0.0548	-0.016	-0.0021
#Conformer	E^{n=T}_{BSSE;corr}	E^{n=Q}_{BSSE;corr}	E^{n=5}_{BSSE;corr}
"0002"	-0.3805	-0.2457	-0.2188
"0004"	-0.3165	-0.2136	-0.1928
"0008"	-0.2046	-0.1358	-0.2186
"0018"	-0.1905	-0.1195	-0.1105
"0019"	-0.1814	-0.1142	-0.1081

## Sheet: Table S7 Binding energies
Table 7: Relative gas-phase Ca2+ binding energies for the amino acids from experiments by Ho et al.* and absolute binding energies in the gas phase from DFT-PBE+vdW calculations for amino acids and dipeptides.
		DFT-PBE+vdW (eV)
Amino acid	experimental*	dipeptide	uncapped
Cys	0	7.57751	6.08606
Ser	0.0688	7.6842	6.26786
Thr	0.1032	7.82611	6.45983
Ile	0.1591	7.45391	6.2261
Leu	0.1634	7.41226	6.22519
Val	0.172	7.37705	6.147
Gly	0.2021	7.10599	5.69513
Ala	0.2193	7.2247	5.92982
Pro	0.258	7.41048	6.3958
Phe	0.2752	8.36837	6.80481
Met	0.3096	8.08449	6.89478
Tyr	0.3225	8.48729	7.11463
Asn	0.5117	8.36218	7.24521
His	0.5246	8.78854	7.54326
Gln	0.5977	8.82697	7.66884
Trp	0.6192	8.78498	7.62608
Lys	0.6536	8.61358	7.62231
Arg	0.8084	9.23375	8.39629
* Yen-Peng Ho, Ming-Wei Yang, Li-Ting Chen, Yu-Chuan Yang. Relative calcium-binding strengths of amino acids determined using the kinetic method. Rapid Communications in Mass Spectrometry, 21(6):1083–1089, 2007.
