# Supplementary material for: First-principles data set of 45,892 isolated and cation-coordinated conformers of 20 proteinogenic amino acids
Source: Sci Data. 2016 Feb 16;3:160009. doi: 10.1038/sdata.2016.9 (PMC4755128; doi:10.1038/sdata.2016.9)
Supplement: Supplementary file 2 [file sdata20169-isa1.zip]

Archive with 3 entries (3 files):
- i_Investigation.txt
- s_study_Baldauf.txt
- a_assay_Baldauf.txt
