# Supplementary material for: First-principles data set of 45,892 isolated and cation-coordinated conformers of 20 proteinogenic amino acids
Source: Sci Data. 2016 Feb 16;3:160009. doi: 10.1038/sdata.2016.9 (PMC4755128; doi:10.1038/sdata.2016.9)
Supplement: Supplementary file 2 [file sdata20169-isa1.zip › i_Investigation.txt]

# Investigation File generated for Scientific Data with Investigation File Authoring Tool version 0.1.0 on 27/01/2016 - This metadata file is CC0
ONTOLOGY SOURCE REFERENCE
Term Source Name	OBI	ERO	BAO	GO	NCIT
Term Source File	http://data.bioontology.org/ontologies/OBI	http://data.bioontology.org/ontologies/ERO	http://data.bioontology.org/ontologies/BAO	http://data.bioontology.org/ontologies/GO	http://data.bioontology.org/ontologies/NCIT
Term Source Version	2014-08-18	2013-08-02	2.0	releases/2014-08-30	15.05d
Term Source Description	Ontology for Biomedical Investigations	Eagle-I Research Resource Ontology	BioAssay Ontology	Gene Ontology	National Cancer Institute Thesaurus
INVESTIGATION
Investigation Identifier
Investigation Title
Investigation Description
Investigation Submission Date
Investigation Public Release Date
INVESTIGATION PUBLICATIONS
Investigation PubMed ID
Investigation Publication DOI
Investigation Publication Author List
Investigation Publication Title
Investigation Publication Status
Investigation Publication Status Term Accession Number
Investigation Publication Status Term Source REF
INVESTIGATION CONTACTS
Investigation Person Last Name
Investigation Person Mid Initials
Investigation Person First Name
Investigation Person Address
Investigation Person Phone
Investigation Person Fax
Investigation Person Email
Investigation Person Affiliation
Investigation Person Roles
Investigation Person Roles Term Accession Number
Investigation Person Roles Term Source REF
STUDY
Study Identifier	10.1038/sdata.2016.9
Study Title	First-principles data set of 45,892 isolated and cation-coordinated conformers of 20 proteinogenic amino acids
Study Submission Date	13/04/2015
Study Public Release Date	16/02/2016
Study Description	http://www.nature.com/articles/sdata20169#abstract
Study File Name	s_study_Baldauf.txt
Comment[Subject Keywords]	///;//;///;///
Comment[Manuscript Licence]	CC BY-4.0
Comment[Experimental Metadata Licence]	CC0
Comment[Supplementary Information File Name]	Supplementary Tables	
Comment[Supplementary Information File Type]	vnd.ms-excel	x-zip-compressed
Comment[Supplementary Information File URL]	http://www.nature.com/articles/sdata20169#supplementary-information	http://www.nature.com/articles/sdata20169#supplementary-information
Comment[Data Repository]	NoMaD Repository
Comment[Data Record Accession]	doi:10.17172/NOMAD/20150526220502
Comment[Data Record URI]	http://dx.doi.org/10.17172/NOMAD/20150526220502
STUDY DESIGN DESCRIPTORS
Study Design Type	observation design	data integration objective
Study Design Type Term Accession Number	OBI:0300311	ERO:0100092
Study Design Type Term Source REF	OBI	ERO
STUDY PUBLICATIONS
Study PubMed ID	""	""
Study Publication DOI	doi:10.1088/0953-8984/27/49/493002	doi:10.1021/acs.jcim.5b00243
Study Publication Author List	""	""
Study Publication Title	""	""
Study Publication Status	published	published
Study Publication Status Term Accession Number		
Study Publication Status Term Source REF		
STUDY FACTORS
Study Factor Name	amino acid	backbone type	cation additive
Study Factor Type	amino acid	biochemical phenotype	peptidyl-amino acid modification
Study Factor Type Term Accession Number	CHEBI:33709	BAO:0170003	GO:0018193
Study Factor Type Term Source REF	OBI	BAO	GO
STUDY ASSAYS
Study Assay Measurement Type	protein conformation assessment
Study Assay Measurement Type Term Accession Number	BAO:0000470
Study Assay Measurement Type Term Source REF	BAO
Study Assay Technology Type	data representational model
Study Assay Technology Type Term Accession Number	OBI:0000658
Study Assay Technology Type Term Source REF	OBI
Study Assay Technology Platform	""
Study Assay File Name	a_assay_Baldauf.txt
STUDY PROTOCOLS
Study Protocol Name	Molecular models	Conformational search and energy functions
Study Protocol Type	selection	Data Extraction
Study Protocol Type Term Accession Number	OBI:0001928	NCIT:C44285
Study Protocol Type Term Source REF	OBI	NCIT
Study Protocol Description		
Study Protocol URI	""	""
Study Protocol Version		
Study Protocol Parameters Name	""	""
Study Protocol Parameters Name Term Accession Number	""	""
Study Protocol Parameters Name Term Source REF	""	""
Study Protocol Components Name	""	""
Study Protocol Components Type	""	""
Study Protocol Components Type Term Accession Number	""	""
Study Protocol Components Type Term Source REF	""	""
STUDY CONTACTS
Study Person Last Name	Ropo	Schneider	Baldauf	Blum
Study Person First Name	Matti	Markus	Carsten	Volker
Study Person Mid Initials				
Study Person Email	matti.ropo@tut.fi	""	baldauf@fhi-berlin.mpg.de	volker.blum@duke.edu
Study Person Phone				
Study Person Fax				
Study Person Address				
Study Person Affiliation	Fritz Haber Institute of the Max Planck Society, 14195 Berlin, Germany	Fritz Haber Institute of the Max Planck Society, 14195 Berlin, Germany	Fritz Haber Institute of the Max Planck Society, 14195 Berlin, Germany	Fritz Haber Institute of the Max Planck Society, 14195 Berlin, Germany
Study Person Roles				
Study Person Roles Term Accession Number				
Study Person Roles Term Source REF				
Comment[Study Person ORCID]	0000-0002-5098-7590			
Comment[Funder]				
Comment[FundRef ID]				
Comment[Funder Term Source REF]				
Comment[Grant Identifier]				
