# Supplementary material for: First-principles data set of 45,892 isolated and cation-coordinated conformers of 20 proteinogenic amino acids
Source: Sci Data. 2016 Feb 16;3:160009. doi: 10.1038/sdata.2016.9 (PMC4755128; doi:10.1038/sdata.2016.9)
Supplement: Supplementary file 2 [file sdata20169-isa1.zip › s_study_Baldauf.txt]

Source Name	Protocol REF	Sample Name	Factor Value[amino acid]	Factor Value[backbone type]	Factor Value[cation additive]
Gly	Molecular models	Gly_free_Ca	Gly	free	Ca
Ala	Molecular models	Ala_free_Ca	Ala	free	Ca
Ile	Molecular models	Ile_free_Ca	Ile	free	Ca
Leu	Molecular models	Leu_free_Ca	Leu	free	Ca
Val	Molecular models	Val_free_Ca	Val	free	Ca
Phe	Molecular models	Phe_free_Ca	Phe	free	Ca
Tyr	Molecular models	Tyr_free_Ca	Tyr	free	Ca
Trp	Molecular models	Trp_free_Ca	Trp	free	Ca
Arg	Molecular models	Arg_free_Ca	Arg	free	Ca
Lys	Molecular models	Lys_free_Ca	Lys	free	Ca
His	Molecular models	His_free_Ca	His	free	Ca
Glu	Molecular models	Glu_free_Ca	Glu	free	Ca
Asp	Molecular models	Asp_free_Ca	Asp	free	Ca
Gln	Molecular models	Gln_free_Ca	Gln	free	Ca
Asn	Molecular models	Asn_free_Ca	Asn	free	Ca
Ser	Molecular models	Ser_free_Ca	Ser	free	Ca
Cys	Molecular models	Cys_free_Ca	Cys	free	Ca
Thr	Molecular models	Thr_free_Ca	Thr	free	Ca
Met	Molecular models	Met_free_Ca	Met	free	Ca
Pro	Molecular models	Pro_free_Ca	Pro	free	Ca
Gly	Molecular models	Gly_capped_Ca	Gly	capped	Ca
Ala	Molecular models	Ala_capped_Ca	Ala	capped	Ca
Ile	Molecular models	Ile_capped_Ca	Ile	capped	Ca
Leu	Molecular models	Leu_capped_Ca	Leu	capped	Ca
Val	Molecular models	Val_capped_Ca	Val	capped	Ca
Phe	Molecular models	Phe_capped_Ca	Phe	capped	Ca
Tyr	Molecular models	Tyr_capped_Ca	Tyr	capped	Ca
Trp	Molecular models	Trp_capped_Ca	Trp	capped	Ca
Arg	Molecular models	Arg_capped_Ca	Arg	capped	Ca
Lys	Molecular models	Lys_capped_Ca	Lys	capped	Ca
His	Molecular models	His_capped_Ca	His	capped	Ca
Glu	Molecular models	Glu_capped_Ca	Glu	capped	Ca
Asp	Molecular models	Asp_capped_Ca	Asp	capped	Ca
Gln	Molecular models	Gln_capped_Ca	Gln	capped	Ca
Asn	Molecular models	Asn_capped_Ca	Asn	capped	Ca
Ser	Molecular models	Ser_capped_Ca	Ser	capped	Ca
Cys	Molecular models	Cys_capped_Ca	Cys	capped	Ca
Thr	Molecular models	Thr_capped_Ca	Thr	capped	Ca
Met	Molecular models	Met_capped_Ca	Met	capped	Ca
Pro	Molecular models	Pro_capped_Ca	Pro	capped	Ca
Gly	Molecular models	Gly_free_Ba	Gly	free	Ba
Ala	Molecular models	Ala_free_Ba	Ala	free	Ba
Ile	Molecular models	Ile_free_Ba	Ile	free	Ba
Leu	Molecular models	Leu_free_Ba	Leu	free	Ba
Val	Molecular models	Val_free_Ba	Val	free	Ba
Phe	Molecular models	Phe_free_Ba	Phe	free	Ba
Tyr	Molecular models	Tyr_free_Ba	Tyr	free	Ba
Trp	Molecular models	Trp_free_Ba	Trp	free	Ba
Arg	Molecular models	Arg_free_Ba	Arg	free	Ba
Lys	Molecular models	Lys_free_Ba	Lys	free	Ba
His	Molecular models	His_free_Ba	His	free	Ba
Glu	Molecular models	Glu_free_Ba	Glu	free	Ba
Asp	Molecular models	Asp_free_Ba	Asp	free	Ba
Gln	Molecular models	Gln_free_Ba	Gln	free	Ba
Asn	Molecular models	Asn_free_Ba	Asn	free	Ba
Ser	Molecular models	Ser_free_Ba	Ser	free	Ba
Cys	Molecular models	Cys_free_Ba	Cys	free	Ba
Thr	Molecular models	Thr_free_Ba	Thr	free	Ba
Met	Molecular models	Met_free_Ba	Met	free	Ba
Pro	Molecular models	Pro_free_Ba	Pro	free	Ba
Gly	Molecular models	Gly_capped_Ba	Gly	capped	Ba
Ala	Molecular models	Ala_capped_Ba	Ala	capped	Ba
Ile	Molecular models	Ile_capped_Ba	Ile	capped	Ba
Leu	Molecular models	Leu_capped_Ba	Leu	capped	Ba
Val	Molecular models	Val_capped_Ba	Val	capped	Ba
Phe	Molecular models	Phe_capped_Ba	Phe	capped	Ba
Tyr	Molecular models	Tyr_capped_Ba	Tyr	capped	Ba
Trp	Molecular models	Trp_capped_Ba	Trp	capped	Ba
Arg	Molecular models	Arg_capped_Ba	Arg	capped	Ba
Lys	Molecular models	Lys_capped_Ba	Lys	capped	Ba
His	Molecular models	His_capped_Ba	His	capped	Ba
Glu	Molecular models	Glu_capped_Ba	Glu	capped	Ba
Asp	Molecular models	Asp_capped_Ba	Asp	capped	Ba
Gln	Molecular models	Gln_capped_Ba	Gln	capped	Ba
Asn	Molecular models	Asn_capped_Ba	Asn	capped	Ba
Ser	Molecular models	Ser_capped_Ba	Ser	capped	Ba
Cys	Molecular models	Cys_capped_Ba	Cys	capped	Ba
Thr	Molecular models	Thr_capped_Ba	Thr	capped	Ba
Met	Molecular models	Met_capped_Ba	Met	capped	Ba
Pro	Molecular models	Pro_capped_Ba	Pro	capped	Ba
Gly	Molecular models	Gly_free_Sr	Gly	free	Sr
Ala	Molecular models	Ala_free_Sr	Ala	free	Sr
Ile	Molecular models	Ile_free_Sr	Ile	free	Sr
Leu	Molecular models	Leu_free_Sr	Leu	free	Sr
Val	Molecular models	Val_free_Sr	Val	free	Sr
Phe	Molecular models	Phe_free_Sr	Phe	free	Sr
Tyr	Molecular models	Tyr_free_Sr	Tyr	free	Sr
Trp	Molecular models	Trp_free_Sr	Trp	free	Sr
Arg	Molecular models	Arg_free_Sr	Arg	free	Sr
Lys	Molecular models	Lys_free_Sr	Lys	free	Sr
His	Molecular models	His_free_Sr	His	free	Sr
Glu	Molecular models	Glu_free_Sr	Glu	free	Sr
Asp	Molecular models	Asp_free_Sr	Asp	free	Sr
Gln	Molecular models	Gln_free_Sr	Gln	free	Sr
Asn	Molecular models	Asn_free_Sr	Asn	free	Sr
Ser	Molecular models	Ser_free_Sr	Ser	free	Sr
Cys	Molecular models	Cys_free_Sr	Cys	free	Sr
Thr	Molecular models	Thr_free_Sr	Thr	free	Sr
Met	Molecular models	Met_free_Sr	Met	free	Sr
Pro	Molecular models	Pro_free_Sr	Pro	free	Sr
Gly	Molecular models	Gly_capped_Sr	Gly	capped	Sr
Ala	Molecular models	Ala_capped_Sr	Ala	capped	Sr
Ile	Molecular models	Ile_capped_Sr	Ile	capped	Sr
Leu	Molecular models	Leu_capped_Sr	Leu	capped	Sr
Val	Molecular models	Val_capped_Sr	Val	capped	Sr
Phe	Molecular models	Phe_capped_Sr	Phe	capped	Sr
Tyr	Molecular models	Tyr_capped_Sr	Tyr	capped	Sr
Trp	Molecular models	Trp_capped_Sr	Trp	capped	Sr
Arg	Molecular models	Arg_capped_Sr	Arg	capped	Sr
Lys	Molecular models	Lys_capped_Sr	Lys	capped	Sr
His	Molecular models	His_capped_Sr	His	capped	Sr
Glu	Molecular models	Glu_capped_Sr	Glu	capped	Sr
Asp	Molecular models	Asp_capped_Sr	Asp	capped	Sr
Gln	Molecular models	Gln_capped_Sr	Gln	capped	Sr
Asn	Molecular models	Asn_capped_Sr	Asn	capped	Sr
Ser	Molecular models	Ser_capped_Sr	Ser	capped	Sr
Cys	Molecular models	Cys_capped_Sr	Cys	capped	Sr
Thr	Molecular models	Thr_capped_Sr	Thr	capped	Sr
Met	Molecular models	Met_capped_Sr	Met	capped	Sr
Pro	Molecular models	Pro_capped_Sr	Pro	capped	Sr
Gly	Molecular models	Gly_free_Cd	Gly	free	Cd
Ala	Molecular models	Ala_free_Cd	Ala	free	Cd
Ile	Molecular models	Ile_free_Cd	Ile	free	Cd
Leu	Molecular models	Leu_free_Cd	Leu	free	Cd
Val	Molecular models	Val_free_Cd	Val	free	Cd
Phe	Molecular models	Phe_free_Cd	Phe	free	Cd
Tyr	Molecular models	Tyr_free_Cd	Tyr	free	Cd
Trp	Molecular models	Trp_free_Cd	Trp	free	Cd
Arg	Molecular models	Arg_free_Cd	Arg	free	Cd
Lys	Molecular models	Lys_free_Cd	Lys	free	Cd
His	Molecular models	His_free_Cd	His	free	Cd
Glu	Molecular models	Glu_free_Cd	Glu	free	Cd
Asp	Molecular models	Asp_free_Cd	Asp	free	Cd
Gln	Molecular models	Gln_free_Cd	Gln	free	Cd
Asn	Molecular models	Asn_free_Cd	Asn	free	Cd
Ser	Molecular models	Ser_free_Cd	Ser	free	Cd
Cys	Molecular models	Cys_free_Cd	Cys	free	Cd
Thr	Molecular models	Thr_free_Cd	Thr	free	Cd
Met	Molecular models	Met_free_Cd	Met	free	Cd
Pro	Molecular models	Pro_free_Cd	Pro	free	Cd
Gly	Molecular models	Gly_capped_Cd	Gly	capped	Cd
Ala	Molecular models	Ala_capped_Cd	Ala	capped	Cd
Ile	Molecular models	Ile_capped_Cd	Ile	capped	Cd
Leu	Molecular models	Leu_capped_Cd	Leu	capped	Cd
Val	Molecular models	Val_capped_Cd	Val	capped	Cd
Phe	Molecular models	Phe_capped_Cd	Phe	capped	Cd
Tyr	Molecular models	Tyr_capped_Cd	Tyr	capped	Cd
Trp	Molecular models	Trp_capped_Cd	Trp	capped	Cd
Arg	Molecular models	Arg_capped_Cd	Arg	capped	Cd
Lys	Molecular models	Lys_capped_Cd	Lys	capped	Cd
His	Molecular models	His_capped_Cd	His	capped	Cd
Glu	Molecular models	Glu_capped_Cd	Glu	capped	Cd
Asp	Molecular models	Asp_capped_Cd	Asp	capped	Cd
Gln	Molecular models	Gln_capped_Cd	Gln	capped	Cd
Asn	Molecular models	Asn_capped_Cd	Asn	capped	Cd
Ser	Molecular models	Ser_capped_Cd	Ser	capped	Cd
Cys	Molecular models	Cys_capped_Cd	Cys	capped	Cd
Thr	Molecular models	Thr_capped_Cd	Thr	capped	Cd
Met	Molecular models	Met_capped_Cd	Met	capped	Cd
Pro	Molecular models	Pro_capped_Cd	Pro	capped	Cd
Gly	Molecular models	Gly_free_Pb	Gly	free	Pb
Ala	Molecular models	Ala_free_Pb	Ala	free	Pb
Ile	Molecular models	Ile_free_Pb	Ile	free	Pb
Leu	Molecular models	Leu_free_Pb	Leu	free	Pb
Val	Molecular models	Val_free_Pb	Val	free	Pb
Phe	Molecular models	Phe_free_Pb	Phe	free	Pb
Tyr	Molecular models	Tyr_free_Pb	Tyr	free	Pb
Trp	Molecular models	Trp_free_Pb	Trp	free	Pb
Arg	Molecular models	Arg_free_Pb	Arg	free	Pb
Lys	Molecular models	Lys_free_Pb	Lys	free	Pb
His	Molecular models	His_free_Pb	His	free	Pb
Glu	Molecular models	Glu_free_Pb	Glu	free	Pb
Asp	Molecular models	Asp_free_Pb	Asp	free	Pb
Gln	Molecular models	Gln_free_Pb	Gln	free	Pb
Asn	Molecular models	Asn_free_Pb	Asn	free	Pb
Ser	Molecular models	Ser_free_Pb	Ser	free	Pb
Cys	Molecular models	Cys_free_Pb	Cys	free	Pb
Thr	Molecular models	Thr_free_Pb	Thr	free	Pb
Met	Molecular models	Met_free_Pb	Met	free	Pb
Pro	Molecular models	Pro_free_Pb	Pro	free	Pb
Gly	Molecular models	Gly_capped_Pb	Gly	capped	Pb
Ala	Molecular models	Ala_capped_Pb	Ala	capped	Pb
Ile	Molecular models	Ile_capped_Pb	Ile	capped	Pb
Leu	Molecular models	Leu_capped_Pb	Leu	capped	Pb
Val	Molecular models	Val_capped_Pb	Val	capped	Pb
Phe	Molecular models	Phe_capped_Pb	Phe	capped	Pb
Tyr	Molecular models	Tyr_capped_Pb	Tyr	capped	Pb
Trp	Molecular models	Trp_capped_Pb	Trp	capped	Pb
Arg	Molecular models	Arg_capped_Pb	Arg	capped	Pb
Lys	Molecular models	Lys_capped_Pb	Lys	capped	Pb
His	Molecular models	His_capped_Pb	His	capped	Pb
Glu	Molecular models	Glu_capped_Pb	Glu	capped	Pb
Asp	Molecular models	Asp_capped_Pb	Asp	capped	Pb
Gln	Molecular models	Gln_capped_Pb	Gln	capped	Pb
Asn	Molecular models	Asn_capped_Pb	Asn	capped	Pb
Ser	Molecular models	Ser_capped_Pb	Ser	capped	Pb
Cys	Molecular models	Cys_capped_Pb	Cys	capped	Pb
Thr	Molecular models	Thr_capped_Pb	Thr	capped	Pb
Met	Molecular models	Met_capped_Pb	Met	capped	Pb
Pro	Molecular models	Pro_capped_Pb	Pro	capped	Pb
Gly	Molecular models	Gly_free_Hg	Gly	free	Hg
Ala	Molecular models	Ala_free_Hg	Ala	free	Hg
Ile	Molecular models	Ile_free_Hg	Ile	free	Hg
Leu	Molecular models	Leu_free_Hg	Leu	free	Hg
Val	Molecular models	Val_free_Hg	Val	free	Hg
Phe	Molecular models	Phe_free_Hg	Phe	free	Hg
Tyr	Molecular models	Tyr_free_Hg	Tyr	free	Hg
Trp	Molecular models	Trp_free_Hg	Trp	free	Hg
Arg	Molecular models	Arg_free_Hg	Arg	free	Hg
Lys	Molecular models	Lys_free_Hg	Lys	free	Hg
His	Molecular models	His_free_Hg	His	free	Hg
Glu	Molecular models	Glu_free_Hg	Glu	free	Hg
Asp	Molecular models	Asp_free_Hg	Asp	free	Hg
Gln	Molecular models	Gln_free_Hg	Gln	free	Hg
Asn	Molecular models	Asn_free_Hg	Asn	free	Hg
Ser	Molecular models	Ser_free_Hg	Ser	free	Hg
Cys	Molecular models	Cys_free_Hg	Cys	free	Hg
Thr	Molecular models	Thr_free_Hg	Thr	free	Hg
Met	Molecular models	Met_free_Hg	Met	free	Hg
Pro	Molecular models	Pro_free_Hg	Pro	free	Hg
Gly	Molecular models	Gly_capped_Hg	Gly	capped	Hg
Ala	Molecular models	Ala_capped_Hg	Ala	capped	Hg
Ile	Molecular models	Ile_capped_Hg	Ile	capped	Hg
Leu	Molecular models	Leu_capped_Hg	Leu	capped	Hg
Val	Molecular models	Val_capped_Hg	Val	capped	Hg
Phe	Molecular models	Phe_capped_Hg	Phe	capped	Hg
Tyr	Molecular models	Tyr_capped_Hg	Tyr	capped	Hg
Trp	Molecular models	Trp_capped_Hg	Trp	capped	Hg
Arg	Molecular models	Arg_capped_Hg	Arg	capped	Hg
Lys	Molecular models	Lys_capped_Hg	Lys	capped	Hg
His	Molecular models	His_capped_Hg	His	capped	Hg
Glu	Molecular models	Glu_capped_Hg	Glu	capped	Hg
Asp	Molecular models	Asp_capped_Hg	Asp	capped	Hg
Gln	Molecular models	Gln_capped_Hg	Gln	capped	Hg
Asn	Molecular models	Asn_capped_Hg	Asn	capped	Hg
Ser	Molecular models	Ser_capped_Hg	Ser	capped	Hg
Cys	Molecular models	Cys_capped_Hg	Cys	capped	Hg
Thr	Molecular models	Thr_capped_Hg	Thr	capped	Hg
Met	Molecular models	Met_capped_Hg	Met	capped	Hg
Pro	Molecular models	Pro_capped_Hg	Pro	capped	Hg
Gly	Molecular models	Gly_free_none	Gly	free	none
Ala	Molecular models	Ala_free_none	Ala	free	none
Ile	Molecular models	Ile_free_none	Ile	free	none
Leu	Molecular models	Leu_free_none	Leu	free	none
Val	Molecular models	Val_free_none	Val	free	none
Phe	Molecular models	Phe_free_none	Phe	free	none
Tyr	Molecular models	Tyr_free_none	Tyr	free	none
Trp	Molecular models	Trp_free_none	Trp	free	none
Arg	Molecular models	Arg_free_none	Arg	free	none
Lys	Molecular models	Lys_free_none	Lys	free	none
His	Molecular models	His_free_none	His	free	none
Glu	Molecular models	Glu_free_none	Glu	free	none
Asp	Molecular models	Asp_free_none	Asp	free	none
Gln	Molecular models	Gln_free_none	Gln	free	none
Asn	Molecular models	Asn_free_none	Asn	free	none
Ser	Molecular models	Ser_free_none	Ser	free	none
Cys	Molecular models	Cys_free_none	Cys	free	none
Thr	Molecular models	Thr_free_none	Thr	free	none
Met	Molecular models	Met_free_none	Met	free	none
Pro	Molecular models	Pro_free_none	Pro	free	none
Gly	Molecular models	Gly_capped_none	Gly	capped	none
Ala	Molecular models	Ala_capped_none	Ala	capped	none
Ile	Molecular models	Ile_capped_none	Ile	capped	none
Leu	Molecular models	Leu_capped_none	Leu	capped	none
Val	Molecular models	Val_capped_none	Val	capped	none
Phe	Molecular models	Phe_capped_none	Phe	capped	none
Tyr	Molecular models	Tyr_capped_none	Tyr	capped	none
Trp	Molecular models	Trp_capped_none	Trp	capped	none
Arg	Molecular models	Arg_capped_none	Arg	capped	none
Lys	Molecular models	Lys_capped_none	Lys	capped	none
His	Molecular models	His_capped_none	His	capped	none
Glu	Molecular models	Glu_capped_none	Glu	capped	none
Asp	Molecular models	Asp_capped_none	Asp	capped	none
Gln	Molecular models	Gln_capped_none	Gln	capped	none
Asn	Molecular models	Asn_capped_none	Asn	capped	none
Ser	Molecular models	Ser_capped_none	Ser	capped	none
Cys	Molecular models	Cys_capped_none	Cys	capped	none
Thr	Molecular models	Thr_capped_none	Thr	capped	none
Met	Molecular models	Met_capped_none	Met	capped	none
Pro	Molecular models	Pro_capped_none	Pro	capped	none
