# Supplementary material for: First-principles data set of 45,892 isolated and cation-coordinated conformers of 20 proteinogenic amino acids
Source: Sci Data. 2016 Feb 16;3:160009. doi: 10.1038/sdata.2016.9 (PMC4755128; doi:10.1038/sdata.2016.9)
Supplement: Supplementary file 2 [file sdata20169-isa1.zip › a_assay_Baldauf.txt]

Sample Name	Protocol REF	Assay Name	Raw Data File	Comment [Data Repository]	Comment [Data Record Accession]	Comment [Data Record URI]	Factor Value[amino acid]	Factor Value[backbone type]	Factor Value[cation additive]
Gly_free_Ca	Conformational search and energy functions	Gly_free_Ca	MRopo_etal_amino_acids_conformer_dataset_SciData2015.tar.gz	NoMaD Repository	doi:10.17172/NOMAD/20150526220502	http://dx.doi.org/10.17172/NOMAD/20150526220502	Gly	free	Ca
Ala_free_Ca	Conformational search and energy functions	Ala_free_Ca	MRopo_etal_amino_acids_conformer_dataset_SciData2015.tar.gz	NoMaD Repository	doi:10.17172/NOMAD/20150526220502	http://dx.doi.org/10.17172/NOMAD/20150526220502	Ala	free	Ca
Ile_free_Ca	Conformational search and energy functions	Ile_free_Ca	MRopo_etal_amino_acids_conformer_dataset_SciData2015.tar.gz	NoMaD Repository	doi:10.17172/NOMAD/20150526220502	http://dx.doi.org/10.17172/NOMAD/20150526220502	Ile	free	Ca
Leu_free_Ca	Conformational search and energy functions	Leu_free_Ca	MRopo_etal_amino_acids_conformer_dataset_SciData2015.tar.gz	NoMaD Repository	doi:10.17172/NOMAD/20150526220502	http://dx.doi.org/10.17172/NOMAD/20150526220502	Leu	free	Ca
Val_free_Ca	Conformational search and energy functions	Val_free_Ca	MRopo_etal_amino_acids_conformer_dataset_SciData2015.tar.gz	NoMaD Repository	doi:10.17172/NOMAD/20150526220502	http://dx.doi.org/10.17172/NOMAD/20150526220502	Val	free	Ca
Phe_free_Ca	Conformational search and energy functions	Phe_free_Ca	MRopo_etal_amino_acids_conformer_dataset_SciData2015.tar.gz	NoMaD Repository	doi:10.17172/NOMAD/20150526220502	http://dx.doi.org/10.17172/NOMAD/20150526220502	Phe	free	Ca
Tyr_free_Ca	Conformational search and energy functions	Tyr_free_Ca	MRopo_etal_amino_acids_conformer_dataset_SciData2015.tar.gz	NoMaD Repository	doi:10.17172/NOMAD/20150526220502	http://dx.doi.org/10.17172/NOMAD/20150526220502	Tyr	free	Ca
Trp_free_Ca	Conformational search and energy functions	Trp_free_Ca	MRopo_etal_amino_acids_conformer_dataset_SciData2015.tar.gz	NoMaD Repository	doi:10.17172/NOMAD/20150526220502	http://dx.doi.org/10.17172/NOMAD/20150526220502	Trp	free	Ca
Arg_free_Ca	Conformational search and energy functions	Arg_free_Ca	MRopo_etal_amino_acids_conformer_dataset_SciData2015.tar.gz	NoMaD Repository	doi:10.17172/NOMAD/20150526220502	http://dx.doi.org/10.17172/NOMAD/20150526220502	Arg	free	Ca
Lys_free_Ca	Conformational search and energy functions	Lys_free_Ca	MRopo_etal_amino_acids_conformer_dataset_SciData2015.tar.gz	NoMaD Repository	doi:10.17172/NOMAD/20150526220502	http://dx.doi.org/10.17172/NOMAD/20150526220502	Lys	free	Ca
His_free_Ca	Conformational search and energy functions	His_free_Ca	MRopo_etal_amino_acids_conformer_dataset_SciData2015.tar.gz	NoMaD Repository	doi:10.17172/NOMAD/20150526220502	http://dx.doi.org/10.17172/NOMAD/20150526220502	His	free	Ca
Glu_free_Ca	Conformational search and energy functions	Glu_free_Ca	MRopo_etal_amino_acids_conformer_dataset_SciData2015.tar.gz	NoMaD Repository	doi:10.17172/NOMAD/20150526220502	http://dx.doi.org/10.17172/NOMAD/20150526220502	Glu	free	Ca
Asp_free_Ca	Conformational search and energy functions	Asp_free_Ca	MRopo_etal_amino_acids_conformer_dataset_SciData2015.tar.gz	NoMaD Repository	doi:10.17172/NOMAD/20150526220502	http://dx.doi.org/10.17172/NOMAD/20150526220502	Asp	free	Ca
Gln_free_Ca	Conformational search and energy functions	Gln_free_Ca	MRopo_etal_amino_acids_conformer_dataset_SciData2015.tar.gz	NoMaD Repository	doi:10.17172/NOMAD/20150526220502	http://dx.doi.org/10.17172/NOMAD/20150526220502	Gln	free	Ca
Asn_free_Ca	Conformational search and energy functions	Asn_free_Ca	MRopo_etal_amino_acids_conformer_dataset_SciData2015.tar.gz	NoMaD Repository	doi:10.17172/NOMAD/20150526220502	http://dx.doi.org/10.17172/NOMAD/20150526220502	Asn	free	Ca
Ser_free_Ca	Conformational search and energy functions	Ser_free_Ca	MRopo_etal_amino_acids_conformer_dataset_SciData2015.tar.gz	NoMaD Repository	doi:10.17172/NOMAD/20150526220502	http://dx.doi.org/10.17172/NOMAD/20150526220502	Ser	free	Ca
Cys_free_Ca	Conformational search and energy functions	Cys_free_Ca	MRopo_etal_amino_acids_conformer_dataset_SciData2015.tar.gz	NoMaD Repository	doi:10.17172/NOMAD/20150526220502	http://dx.doi.org/10.17172/NOMAD/20150526220502	Cys	free	Ca
Thr_free_Ca	Conformational search and energy functions	Thr_free_Ca	MRopo_etal_amino_acids_conformer_dataset_SciData2015.tar.gz	NoMaD Repository	doi:10.17172/NOMAD/20150526220502	http://dx.doi.org/10.17172/NOMAD/20150526220502	Thr	free	Ca
Met_free_Ca	Conformational search and energy functions	Met_free_Ca	MRopo_etal_amino_acids_conformer_dataset_SciData2015.tar.gz	NoMaD Repository	doi:10.17172/NOMAD/20150526220502	http://dx.doi.org/10.17172/NOMAD/20150526220502	Met	free	Ca
Pro_free_Ca	Conformational search and energy functions	Pro_free_Ca	MRopo_etal_amino_acids_conformer_dataset_SciData2015.tar.gz	NoMaD Repository	doi:10.17172/NOMAD/20150526220502	http://dx.doi.org/10.17172/NOMAD/20150526220502	Pro	free	Ca
Gly_capped_Ca	Conformational search and energy functions	Gly_capped_Ca	MRopo_etal_amino_acids_conformer_dataset_SciData2015.tar.gz	NoMaD Repository	doi:10.17172/NOMAD/20150526220502	http://dx.doi.org/10.17172/NOMAD/20150526220502	Gly	capped	Ca
Ala_capped_Ca	Conformational search and energy functions	Ala_capped_Ca	MRopo_etal_amino_acids_conformer_dataset_SciData2015.tar.gz	NoMaD Repository	doi:10.17172/NOMAD/20150526220502	http://dx.doi.org/10.17172/NOMAD/20150526220502	Ala	capped	Ca
Ile_capped_Ca	Conformational search and energy functions	Ile_capped_Ca	MRopo_etal_amino_acids_conformer_dataset_SciData2015.tar.gz	NoMaD Repository	doi:10.17172/NOMAD/20150526220502	http://dx.doi.org/10.17172/NOMAD/20150526220502	Ile	capped	Ca
Leu_capped_Ca	Conformational search and energy functions	Leu_capped_Ca	MRopo_etal_amino_acids_conformer_dataset_SciData2015.tar.gz	NoMaD Repository	doi:10.17172/NOMAD/20150526220502	http://dx.doi.org/10.17172/NOMAD/20150526220502	Leu	capped	Ca
Val_capped_Ca	Conformational search and energy functions	Val_capped_Ca	MRopo_etal_amino_acids_conformer_dataset_SciData2015.tar.gz	NoMaD Repository	doi:10.17172/NOMAD/20150526220502	http://dx.doi.org/10.17172/NOMAD/20150526220502	Val	capped	Ca
Phe_capped_Ca	Conformational search and energy functions	Phe_capped_Ca	MRopo_etal_amino_acids_conformer_dataset_SciData2015.tar.gz	NoMaD Repository	doi:10.17172/NOMAD/20150526220502	http://dx.doi.org/10.17172/NOMAD/20150526220502	Phe	capped	Ca
Tyr_capped_Ca	Conformational search and energy functions	Tyr_capped_Ca	MRopo_etal_amino_acids_conformer_dataset_SciData2015.tar.gz	NoMaD Repository	doi:10.17172/NOMAD/20150526220502	http://dx.doi.org/10.17172/NOMAD/20150526220502	Tyr	capped	Ca
Trp_capped_Ca	Conformational search and energy functions	Trp_capped_Ca	MRopo_etal_amino_acids_conformer_dataset_SciData2015.tar.gz	NoMaD Repository	doi:10.17172/NOMAD/20150526220502	http://dx.doi.org/10.17172/NOMAD/20150526220502	Trp	capped	Ca
Arg_capped_Ca	Conformational search and energy functions	Arg_capped_Ca	MRopo_etal_amino_acids_conformer_dataset_SciData2015.tar.gz	NoMaD Repository	doi:10.17172/NOMAD/20150526220502	http://dx.doi.org/10.17172/NOMAD/20150526220502	Arg	capped	Ca
Lys_capped_Ca	Conformational search and energy functions	Lys_capped_Ca	MRopo_etal_amino_acids_conformer_dataset_SciData2015.tar.gz	NoMaD Repository	doi:10.17172/NOMAD/20150526220502	http://dx.doi.org/10.17172/NOMAD/20150526220502	Lys	capped	Ca
His_capped_Ca	Conformational search and energy functions	His_capped_Ca	MRopo_etal_amino_acids_conformer_dataset_SciData2015.tar.gz	NoMaD Repository	doi:10.17172/NOMAD/20150526220502	http://dx.doi.org/10.17172/NOMAD/20150526220502	His	capped	Ca
Glu_capped_Ca	Conformational search and energy functions	Glu_capped_Ca	MRopo_etal_amino_acids_conformer_dataset_SciData2015.tar.gz	NoMaD Repository	doi:10.17172/NOMAD/20150526220502	http://dx.doi.org/10.17172/NOMAD/20150526220502	Glu	capped	Ca
Asp_capped_Ca	Conformational search and energy functions	Asp_capped_Ca	MRopo_etal_amino_acids_conformer_dataset_SciData2015.tar.gz	NoMaD Repository	doi:10.17172/NOMAD/20150526220502	http://dx.doi.org/10.17172/NOMAD/20150526220502	Asp	capped	Ca
Gln_capped_Ca	Conformational search and energy functions	Gln_capped_Ca	MRopo_etal_amino_acids_conformer_dataset_SciData2015.tar.gz	NoMaD Repository	doi:10.17172/NOMAD/20150526220502	http://dx.doi.org/10.17172/NOMAD/20150526220502	Gln	capped	Ca
Asn_capped_Ca	Conformational search and energy functions	Asn_capped_Ca	MRopo_etal_amino_acids_conformer_dataset_SciData2015.tar.gz	NoMaD Repository	doi:10.17172/NOMAD/20150526220502	http://dx.doi.org/10.17172/NOMAD/20150526220502	Asn	capped	Ca
Ser_capped_Ca	Conformational search and energy functions	Ser_capped_Ca	MRopo_etal_amino_acids_conformer_dataset_SciData2015.tar.gz	NoMaD Repository	doi:10.17172/NOMAD/20150526220502	http://dx.doi.org/10.17172/NOMAD/20150526220502	Ser	capped	Ca
Cys_capped_Ca	Conformational search and energy functions	Cys_capped_Ca	MRopo_etal_amino_acids_conformer_dataset_SciData2015.tar.gz	NoMaD Repository	doi:10.17172/NOMAD/20150526220502	http://dx.doi.org/10.17172/NOMAD/20150526220502	Cys	capped	Ca
Thr_capped_Ca	Conformational search and energy functions	Thr_capped_Ca	MRopo_etal_amino_acids_conformer_dataset_SciData2015.tar.gz	NoMaD Repository	doi:10.17172/NOMAD/20150526220502	http://dx.doi.org/10.17172/NOMAD/20150526220502	Thr	capped	Ca
Met_capped_Ca	Conformational search and energy functions	Met_capped_Ca	MRopo_etal_amino_acids_conformer_dataset_SciData2015.tar.gz	NoMaD Repository	doi:10.17172/NOMAD/20150526220502	http://dx.doi.org/10.17172/NOMAD/20150526220502	Met	capped	Ca
Pro_capped_Ca	Conformational search and energy functions	Pro_capped_Ca	MRopo_etal_amino_acids_conformer_dataset_SciData2015.tar.gz	NoMaD Repository	doi:10.17172/NOMAD/20150526220502	http://dx.doi.org/10.17172/NOMAD/20150526220502	Pro	capped	Ca
Gly_free_Ba	Conformational search and energy functions	Gly_free_Ba	MRopo_etal_amino_acids_conformer_dataset_SciData2015.tar.gz	NoMaD Repository	doi:10.17172/NOMAD/20150526220502	http://dx.doi.org/10.17172/NOMAD/20150526220502	Gly	free	Ba
Ala_free_Ba	Conformational search and energy functions	Ala_free_Ba	MRopo_etal_amino_acids_conformer_dataset_SciData2015.tar.gz	NoMaD Repository	doi:10.17172/NOMAD/20150526220502	http://dx.doi.org/10.17172/NOMAD/20150526220502	Ala	free	Ba
Ile_free_Ba	Conformational search and energy functions	Ile_free_Ba	MRopo_etal_amino_acids_conformer_dataset_SciData2015.tar.gz	NoMaD Repository	doi:10.17172/NOMAD/20150526220502	http://dx.doi.org/10.17172/NOMAD/20150526220502	Ile	free	Ba
Leu_free_Ba	Conformational search and energy functions	Leu_free_Ba	MRopo_etal_amino_acids_conformer_dataset_SciData2015.tar.gz	NoMaD Repository	doi:10.17172/NOMAD/20150526220502	http://dx.doi.org/10.17172/NOMAD/20150526220502	Leu	free	Ba
Val_free_Ba	Conformational search and energy functions	Val_free_Ba	MRopo_etal_amino_acids_conformer_dataset_SciData2015.tar.gz	NoMaD Repository	doi:10.17172/NOMAD/20150526220502	http://dx.doi.org/10.17172/NOMAD/20150526220502	Val	free	Ba
Phe_free_Ba	Conformational search and energy functions	Phe_free_Ba	MRopo_etal_amino_acids_conformer_dataset_SciData2015.tar.gz	NoMaD Repository	doi:10.17172/NOMAD/20150526220502	http://dx.doi.org/10.17172/NOMAD/20150526220502	Phe	free	Ba
Tyr_free_Ba	Conformational search and energy functions	Tyr_free_Ba	MRopo_etal_amino_acids_conformer_dataset_SciData2015.tar.gz	NoMaD Repository	doi:10.17172/NOMAD/20150526220502	http://dx.doi.org/10.17172/NOMAD/20150526220502	Tyr	free	Ba
Trp_free_Ba	Conformational search and energy functions	Trp_free_Ba	MRopo_etal_amino_acids_conformer_dataset_SciData2015.tar.gz	NoMaD Repository	doi:10.17172/NOMAD/20150526220502	http://dx.doi.org/10.17172/NOMAD/20150526220502	Trp	free	Ba
Arg_free_Ba	Conformational search and energy functions	Arg_free_Ba	MRopo_etal_amino_acids_conformer_dataset_SciData2015.tar.gz	NoMaD Repository	doi:10.17172/NOMAD/20150526220502	http://dx.doi.org/10.17172/NOMAD/20150526220502	Arg	free	Ba
Lys_free_Ba	Conformational search and energy functions	Lys_free_Ba	MRopo_etal_amino_acids_conformer_dataset_SciData2015.tar.gz	NoMaD Repository	doi:10.17172/NOMAD/20150526220502	http://dx.doi.org/10.17172/NOMAD/20150526220502	Lys	free	Ba
His_free_Ba	Conformational search and energy functions	His_free_Ba	MRopo_etal_amino_acids_conformer_dataset_SciData2015.tar.gz	NoMaD Repository	doi:10.17172/NOMAD/20150526220502	http://dx.doi.org/10.17172/NOMAD/20150526220502	His	free	Ba
Glu_free_Ba	Conformational search and energy functions	Glu_free_Ba	MRopo_etal_amino_acids_conformer_dataset_SciData2015.tar.gz	NoMaD Repository	doi:10.17172/NOMAD/20150526220502	http://dx.doi.org/10.17172/NOMAD/20150526220502	Glu	free	Ba
Asp_free_Ba	Conformational search and energy functions	Asp_free_Ba	MRopo_etal_amino_acids_conformer_dataset_SciData2015.tar.gz	NoMaD Repository	doi:10.17172/NOMAD/20150526220502	http://dx.doi.org/10.17172/NOMAD/20150526220502	Asp	free	Ba
Gln_free_Ba	Conformational search and energy functions	Gln_free_Ba	MRopo_etal_amino_acids_conformer_dataset_SciData2015.tar.gz	NoMaD Repository	doi:10.17172/NOMAD/20150526220502	http://dx.doi.org/10.17172/NOMAD/20150526220502	Gln	free	Ba
Asn_free_Ba	Conformational search and energy functions	Asn_free_Ba	MRopo_etal_amino_acids_conformer_dataset_SciData2015.tar.gz	NoMaD Repository	doi:10.17172/NOMAD/20150526220502	http://dx.doi.org/10.17172/NOMAD/20150526220502	Asn	free	Ba
Ser_free_Ba	Conformational search and energy functions	Ser_free_Ba	MRopo_etal_amino_acids_conformer_dataset_SciData2015.tar.gz	NoMaD Repository	doi:10.17172/NOMAD/20150526220502	http://dx.doi.org/10.17172/NOMAD/20150526220502	Ser	free	Ba
Cys_free_Ba	Conformational search and energy functions	Cys_free_Ba	MRopo_etal_amino_acids_conformer_dataset_SciData2015.tar.gz	NoMaD Repository	doi:10.17172/NOMAD/20150526220502	http://dx.doi.org/10.17172/NOMAD/20150526220502	Cys	free	Ba
Thr_free_Ba	Conformational search and energy functions	Thr_free_Ba	MRopo_etal_amino_acids_conformer_dataset_SciData2015.tar.gz	NoMaD Repository	doi:10.17172/NOMAD/20150526220502	http://dx.doi.org/10.17172/NOMAD/20150526220502	Thr	free	Ba
Met_free_Ba	Conformational search and energy functions	Met_free_Ba	MRopo_etal_amino_acids_conformer_dataset_SciData2015.tar.gz	NoMaD Repository	doi:10.17172/NOMAD/20150526220502	http://dx.doi.org/10.17172/NOMAD/20150526220502	Met	free	Ba
Pro_free_Ba	Conformational search and energy functions	Pro_free_Ba	MRopo_etal_amino_acids_conformer_dataset_SciData2015.tar.gz	NoMaD Repository	doi:10.17172/NOMAD/20150526220502	http://dx.doi.org/10.17172/NOMAD/20150526220502	Pro	free	Ba
Gly_capped_Ba	Conformational search and energy functions	Gly_capped_Ba	MRopo_etal_amino_acids_conformer_dataset_SciData2015.tar.gz	NoMaD Repository	doi:10.17172/NOMAD/20150526220502	http://dx.doi.org/10.17172/NOMAD/20150526220502	Gly	capped	Ba
Ala_capped_Ba	Conformational search and energy functions	Ala_capped_Ba	MRopo_etal_amino_acids_conformer_dataset_SciData2015.tar.gz	NoMaD Repository	doi:10.17172/NOMAD/20150526220502	http://dx.doi.org/10.17172/NOMAD/20150526220502	Ala	capped	Ba
Ile_capped_Ba	Conformational search and energy functions	Ile_capped_Ba	MRopo_etal_amino_acids_conformer_dataset_SciData2015.tar.gz	NoMaD Repository	doi:10.17172/NOMAD/20150526220502	http://dx.doi.org/10.17172/NOMAD/20150526220502	Ile	capped	Ba
Leu_capped_Ba	Conformational search and energy functions	Leu_capped_Ba	MRopo_etal_amino_acids_conformer_dataset_SciData2015.tar.gz	NoMaD Repository	doi:10.17172/NOMAD/20150526220502	http://dx.doi.org/10.17172/NOMAD/20150526220502	Leu	capped	Ba
Val_capped_Ba	Conformational search and energy functions	Val_capped_Ba	MRopo_etal_amino_acids_conformer_dataset_SciData2015.tar.gz	NoMaD Repository	doi:10.17172/NOMAD/20150526220502	http://dx.doi.org/10.17172/NOMAD/20150526220502	Val	capped	Ba
Phe_capped_Ba	Conformational search and energy functions	Phe_capped_Ba	MRopo_etal_amino_acids_conformer_dataset_SciData2015.tar.gz	NoMaD Repository	doi:10.17172/NOMAD/20150526220502	http://dx.doi.org/10.17172/NOMAD/20150526220502	Phe	capped	Ba
Tyr_capped_Ba	Conformational search and energy functions	Tyr_capped_Ba	MRopo_etal_amino_acids_conformer_dataset_SciData2015.tar.gz	NoMaD Repository	doi:10.17172/NOMAD/20150526220502	http://dx.doi.org/10.17172/NOMAD/20150526220502	Tyr	capped	Ba
Trp_capped_Ba	Conformational search and energy functions	Trp_capped_Ba	MRopo_etal_amino_acids_conformer_dataset_SciData2015.tar.gz	NoMaD Repository	doi:10.17172/NOMAD/20150526220502	http://dx.doi.org/10.17172/NOMAD/20150526220502	Trp	capped	Ba
Arg_capped_Ba	Conformational search and energy functions	Arg_capped_Ba	MRopo_etal_amino_acids_conformer_dataset_SciData2015.tar.gz	NoMaD Repository	doi:10.17172/NOMAD/20150526220502	http://dx.doi.org/10.17172/NOMAD/20150526220502	Arg	capped	Ba
Lys_capped_Ba	Conformational search and energy functions	Lys_capped_Ba	MRopo_etal_amino_acids_conformer_dataset_SciData2015.tar.gz	NoMaD Repository	doi:10.17172/NOMAD/20150526220502	http://dx.doi.org/10.17172/NOMAD/20150526220502	Lys	capped	Ba
His_capped_Ba	Conformational search and energy functions	His_capped_Ba	MRopo_etal_amino_acids_conformer_dataset_SciData2015.tar.gz	NoMaD Repository	doi:10.17172/NOMAD/20150526220502	http://dx.doi.org/10.17172/NOMAD/20150526220502	His	capped	Ba
Glu_capped_Ba	Conformational search and energy functions	Glu_capped_Ba	MRopo_etal_amino_acids_conformer_dataset_SciData2015.tar.gz	NoMaD Repository	doi:10.17172/NOMAD/20150526220502	http://dx.doi.org/10.17172/NOMAD/20150526220502	Glu	capped	Ba
Asp_capped_Ba	Conformational search and energy functions	Asp_capped_Ba	MRopo_etal_amino_acids_conformer_dataset_SciData2015.tar.gz	NoMaD Repository	doi:10.17172/NOMAD/20150526220502	http://dx.doi.org/10.17172/NOMAD/20150526220502	Asp	capped	Ba
Gln_capped_Ba	Conformational search and energy functions	Gln_capped_Ba	MRopo_etal_amino_acids_conformer_dataset_SciData2015.tar.gz	NoMaD Repository	doi:10.17172/NOMAD/20150526220502	http://dx.doi.org/10.17172/NOMAD/20150526220502	Gln	capped	Ba
Asn_capped_Ba	Conformational search and energy functions	Asn_capped_Ba	MRopo_etal_amino_acids_conformer_dataset_SciData2015.tar.gz	NoMaD Repository	doi:10.17172/NOMAD/20150526220502	http://dx.doi.org/10.17172/NOMAD/20150526220502	Asn	capped	Ba
Ser_capped_Ba	Conformational search and energy functions	Ser_capped_Ba	MRopo_etal_amino_acids_conformer_dataset_SciData2015.tar.gz	NoMaD Repository	doi:10.17172/NOMAD/20150526220502	http://dx.doi.org/10.17172/NOMAD/20150526220502	Ser	capped	Ba
Cys_capped_Ba	Conformational search and energy functions	Cys_capped_Ba	MRopo_etal_amino_acids_conformer_dataset_SciData2015.tar.gz	NoMaD Repository	doi:10.17172/NOMAD/20150526220502	http://dx.doi.org/10.17172/NOMAD/20150526220502	Cys	capped	Ba
Thr_capped_Ba	Conformational search and energy functions	Thr_capped_Ba	MRopo_etal_amino_acids_conformer_dataset_SciData2015.tar.gz	NoMaD Repository	doi:10.17172/NOMAD/20150526220502	http://dx.doi.org/10.17172/NOMAD/20150526220502	Thr	capped	Ba
Met_capped_Ba	Conformational search and energy functions	Met_capped_Ba	MRopo_etal_amino_acids_conformer_dataset_SciData2015.tar.gz	NoMaD Repository	doi:10.17172/NOMAD/20150526220502	http://dx.doi.org/10.17172/NOMAD/20150526220502	Met	capped	Ba
Pro_capped_Ba	Conformational search and energy functions	Pro_capped_Ba	MRopo_etal_amino_acids_conformer_dataset_SciData2015.tar.gz	NoMaD Repository	doi:10.17172/NOMAD/20150526220502	http://dx.doi.org/10.17172/NOMAD/20150526220502	Pro	capped	Ba
Gly_free_Sr	Conformational search and energy functions	Gly_free_Sr	MRopo_etal_amino_acids_conformer_dataset_SciData2015.tar.gz	NoMaD Repository	doi:10.17172/NOMAD/20150526220502	http://dx.doi.org/10.17172/NOMAD/20150526220502	Gly	free	Sr
Ala_free_Sr	Conformational search and energy functions	Ala_free_Sr	MRopo_etal_amino_acids_conformer_dataset_SciData2015.tar.gz	NoMaD Repository	doi:10.17172/NOMAD/20150526220502	http://dx.doi.org/10.17172/NOMAD/20150526220502	Ala	free	Sr
Ile_free_Sr	Conformational search and energy functions	Ile_free_Sr	MRopo_etal_amino_acids_conformer_dataset_SciData2015.tar.gz	NoMaD Repository	doi:10.17172/NOMAD/20150526220502	http://dx.doi.org/10.17172/NOMAD/20150526220502	Ile	free	Sr
Leu_free_Sr	Conformational search and energy functions	Leu_free_Sr	MRopo_etal_amino_acids_conformer_dataset_SciData2015.tar.gz	NoMaD Repository	doi:10.17172/NOMAD/20150526220502	http://dx.doi.org/10.17172/NOMAD/20150526220502	Leu	free	Sr
Val_free_Sr	Conformational search and energy functions	Val_free_Sr	MRopo_etal_amino_acids_conformer_dataset_SciData2015.tar.gz	NoMaD Repository	doi:10.17172/NOMAD/20150526220502	http://dx.doi.org/10.17172/NOMAD/20150526220502	Val	free	Sr
Phe_free_Sr	Conformational search and energy functions	Phe_free_Sr	MRopo_etal_amino_acids_conformer_dataset_SciData2015.tar.gz	NoMaD Repository	doi:10.17172/NOMAD/20150526220502	http://dx.doi.org/10.17172/NOMAD/20150526220502	Phe	free	Sr
Tyr_free_Sr	Conformational search and energy functions	Tyr_free_Sr	MRopo_etal_amino_acids_conformer_dataset_SciData2015.tar.gz	NoMaD Repository	doi:10.17172/NOMAD/20150526220502	http://dx.doi.org/10.17172/NOMAD/20150526220502	Tyr	free	Sr
Trp_free_Sr	Conformational search and energy functions	Trp_free_Sr	MRopo_etal_amino_acids_conformer_dataset_SciData2015.tar.gz	NoMaD Repository	doi:10.17172/NOMAD/20150526220502	http://dx.doi.org/10.17172/NOMAD/20150526220502	Trp	free	Sr
Arg_free_Sr	Conformational search and energy functions	Arg_free_Sr	MRopo_etal_amino_acids_conformer_dataset_SciData2015.tar.gz	NoMaD Repository	doi:10.17172/NOMAD/20150526220502	http://dx.doi.org/10.17172/NOMAD/20150526220502	Arg	free	Sr
Lys_free_Sr	Conformational search and energy functions	Lys_free_Sr	MRopo_etal_amino_acids_conformer_dataset_SciData2015.tar.gz	NoMaD Repository	doi:10.17172/NOMAD/20150526220502	http://dx.doi.org/10.17172/NOMAD/20150526220502	Lys	free	Sr
His_free_Sr	Conformational search and energy functions	His_free_Sr	MRopo_etal_amino_acids_conformer_dataset_SciData2015.tar.gz	NoMaD Repository	doi:10.17172/NOMAD/20150526220502	http://dx.doi.org/10.17172/NOMAD/20150526220502	His	free	Sr
Glu_free_Sr	Conformational search and energy functions	Glu_free_Sr	MRopo_etal_amino_acids_conformer_dataset_SciData2015.tar.gz	NoMaD Repository	doi:10.17172/NOMAD/20150526220502	http://dx.doi.org/10.17172/NOMAD/20150526220502	Glu	free	Sr
Asp_free_Sr	Conformational search and energy functions	Asp_free_Sr	MRopo_etal_amino_acids_conformer_dataset_SciData2015.tar.gz	NoMaD Repository	doi:10.17172/NOMAD/20150526220502	http://dx.doi.org/10.17172/NOMAD/20150526220502	Asp	free	Sr
Gln_free_Sr	Conformational search and energy functions	Gln_free_Sr	MRopo_etal_amino_acids_conformer_dataset_SciData2015.tar.gz	NoMaD Repository	doi:10.17172/NOMAD/20150526220502	http://dx.doi.org/10.17172/NOMAD/20150526220502	Gln	free	Sr
Asn_free_Sr	Conformational search and energy functions	Asn_free_Sr	MRopo_etal_amino_acids_conformer_dataset_SciData2015.tar.gz	NoMaD Repository	doi:10.17172/NOMAD/20150526220502	http://dx.doi.org/10.17172/NOMAD/20150526220502	Asn	free	Sr
Ser_free_Sr	Conformational search and energy functions	Ser_free_Sr	MRopo_etal_amino_acids_conformer_dataset_SciData2015.tar.gz	NoMaD Repository	doi:10.17172/NOMAD/20150526220502	http://dx.doi.org/10.17172/NOMAD/20150526220502	Ser	free	Sr
Cys_free_Sr	Conformational search and energy functions	Cys_free_Sr	MRopo_etal_amino_acids_conformer_dataset_SciData2015.tar.gz	NoMaD Repository	doi:10.17172/NOMAD/20150526220502	http://dx.doi.org/10.17172/NOMAD/20150526220502	Cys	free	Sr
Thr_free_Sr	Conformational search and energy functions	Thr_free_Sr	MRopo_etal_amino_acids_conformer_dataset_SciData2015.tar.gz	NoMaD Repository	doi:10.17172/NOMAD/20150526220502	http://dx.doi.org/10.17172/NOMAD/20150526220502	Thr	free	Sr
Met_free_Sr	Conformational search and energy functions	Met_free_Sr	MRopo_etal_amino_acids_conformer_dataset_SciData2015.tar.gz	NoMaD Repository	doi:10.17172/NOMAD/20150526220502	http://dx.doi.org/10.17172/NOMAD/20150526220502	Met	free	Sr
Pro_free_Sr	Conformational search and energy functions	Pro_free_Sr	MRopo_etal_amino_acids_conformer_dataset_SciData2015.tar.gz	NoMaD Repository	doi:10.17172/NOMAD/20150526220502	http://dx.doi.org/10.17172/NOMAD/20150526220502	Pro	free	Sr
Gly_capped_Sr	Conformational search and energy functions	Gly_capped_Sr	MRopo_etal_amino_acids_conformer_dataset_SciData2015.tar.gz	NoMaD Repository	doi:10.17172/NOMAD/20150526220502	http://dx.doi.org/10.17172/NOMAD/20150526220502	Gly	capped	Sr
Ala_capped_Sr	Conformational search and energy functions	Ala_capped_Sr	MRopo_etal_amino_acids_conformer_dataset_SciData2015.tar.gz	NoMaD Repository	doi:10.17172/NOMAD/20150526220502	http://dx.doi.org/10.17172/NOMAD/20150526220502	Ala	capped	Sr
Ile_capped_Sr	Conformational search and energy functions	Ile_capped_Sr	MRopo_etal_amino_acids_conformer_dataset_SciData2015.tar.gz	NoMaD Repository	doi:10.17172/NOMAD/20150526220502	http://dx.doi.org/10.17172/NOMAD/20150526220502	Ile	capped	Sr
Leu_capped_Sr	Conformational search and energy functions	Leu_capped_Sr	MRopo_etal_amino_acids_conformer_dataset_SciData2015.tar.gz	NoMaD Repository	doi:10.17172/NOMAD/20150526220502	http://dx.doi.org/10.17172/NOMAD/20150526220502	Leu	capped	Sr
Val_capped_Sr	Conformational search and energy functions	Val_capped_Sr	MRopo_etal_amino_acids_conformer_dataset_SciData2015.tar.gz	NoMaD Repository	doi:10.17172/NOMAD/20150526220502	http://dx.doi.org/10.17172/NOMAD/20150526220502	Val	capped	Sr
Phe_capped_Sr	Conformational search and energy functions	Phe_capped_Sr	MRopo_etal_amino_acids_conformer_dataset_SciData2015.tar.gz	NoMaD Repository	doi:10.17172/NOMAD/20150526220502	http://dx.doi.org/10.17172/NOMAD/20150526220502	Phe	capped	Sr
Tyr_capped_Sr	Conformational search and energy functions	Tyr_capped_Sr	MRopo_etal_amino_acids_conformer_dataset_SciData2015.tar.gz	NoMaD Repository	doi:10.17172/NOMAD/20150526220502	http://dx.doi.org/10.17172/NOMAD/20150526220502	Tyr	capped	Sr
Trp_capped_Sr	Conformational search and energy functions	Trp_capped_Sr	MRopo_etal_amino_acids_conformer_dataset_SciData2015.tar.gz	NoMaD Repository	doi:10.17172/NOMAD/20150526220502	http://dx.doi.org/10.17172/NOMAD/20150526220502	Trp	capped	Sr
Arg_capped_Sr	Conformational search and energy functions	Arg_capped_Sr	MRopo_etal_amino_acids_conformer_dataset_SciData2015.tar.gz	NoMaD Repository	doi:10.17172/NOMAD/20150526220502	http://dx.doi.org/10.17172/NOMAD/20150526220502	Arg	capped	Sr
Lys_capped_Sr	Conformational search and energy functions	Lys_capped_Sr	MRopo_etal_amino_acids_conformer_dataset_SciData2015.tar.gz	NoMaD Repository	doi:10.17172/NOMAD/20150526220502	http://dx.doi.org/10.17172/NOMAD/20150526220502	Lys	capped	Sr
His_capped_Sr	Conformational search and energy functions	His_capped_Sr	MRopo_etal_amino_acids_conformer_dataset_SciData2015.tar.gz	NoMaD Repository	doi:10.17172/NOMAD/20150526220502	http://dx.doi.org/10.17172/NOMAD/20150526220502	His	capped	Sr
Glu_capped_Sr	Conformational search and energy functions	Glu_capped_Sr	MRopo_etal_amino_acids_conformer_dataset_SciData2015.tar.gz	NoMaD Repository	doi:10.17172/NOMAD/20150526220502	http://dx.doi.org/10.17172/NOMAD/20150526220502	Glu	capped	Sr
Asp_capped_Sr	Conformational search and energy functions	Asp_capped_Sr	MRopo_etal_amino_acids_conformer_dataset_SciData2015.tar.gz	NoMaD Repository	doi:10.17172/NOMAD/20150526220502	http://dx.doi.org/10.17172/NOMAD/20150526220502	Asp	capped	Sr
Gln_capped_Sr	Conformational search and energy functions	Gln_capped_Sr	MRopo_etal_amino_acids_conformer_dataset_SciData2015.tar.gz	NoMaD Repository	doi:10.17172/NOMAD/20150526220502	http://dx.doi.org/10.17172/NOMAD/20150526220502	Gln	capped	Sr
Asn_capped_Sr	Conformational search and energy functions	Asn_capped_Sr	MRopo_etal_amino_acids_conformer_dataset_SciData2015.tar.gz	NoMaD Repository	doi:10.17172/NOMAD/20150526220502	http://dx.doi.org/10.17172/NOMAD/20150526220502	Asn	capped	Sr
Ser_capped_Sr	Conformational search and energy functions	Ser_capped_Sr	MRopo_etal_amino_acids_conformer_dataset_SciData2015.tar.gz	NoMaD Repository	doi:10.17172/NOMAD/20150526220502	http://dx.doi.org/10.17172/NOMAD/20150526220502	Ser	capped	Sr
Cys_capped_Sr	Conformational search and energy functions	Cys_capped_Sr	MRopo_etal_amino_acids_conformer_dataset_SciData2015.tar.gz	NoMaD Repository	doi:10.17172/NOMAD/20150526220502	http://dx.doi.org/10.17172/NOMAD/20150526220502	Cys	capped	Sr
Thr_capped_Sr	Conformational search and energy functions	Thr_capped_Sr	MRopo_etal_amino_acids_conformer_dataset_SciData2015.tar.gz	NoMaD Repository	doi:10.17172/NOMAD/20150526220502	http://dx.doi.org/10.17172/NOMAD/20150526220502	Thr	capped	Sr
Met_capped_Sr	Conformational search and energy functions	Met_capped_Sr	MRopo_etal_amino_acids_conformer_dataset_SciData2015.tar.gz	NoMaD Repository	doi:10.17172/NOMAD/20150526220502	http://dx.doi.org/10.17172/NOMAD/20150526220502	Met	capped	Sr
Pro_capped_Sr	Conformational search and energy functions	Pro_capped_Sr	MRopo_etal_amino_acids_conformer_dataset_SciData2015.tar.gz	NoMaD Repository	doi:10.17172/NOMAD/20150526220502	http://dx.doi.org/10.17172/NOMAD/20150526220502	Pro	capped	Sr
Gly_free_Cd	Conformational search and energy functions	Gly_free_Cd	MRopo_etal_amino_acids_conformer_dataset_SciData2015.tar.gz	NoMaD Repository	doi:10.17172/NOMAD/20150526220502	http://dx.doi.org/10.17172/NOMAD/20150526220502	Gly	free	Cd
Ala_free_Cd	Conformational search and energy functions	Ala_free_Cd	MRopo_etal_amino_acids_conformer_dataset_SciData2015.tar.gz	NoMaD Repository	doi:10.17172/NOMAD/20150526220502	http://dx.doi.org/10.17172/NOMAD/20150526220502	Ala	free	Cd
Ile_free_Cd	Conformational search and energy functions	Ile_free_Cd	MRopo_etal_amino_acids_conformer_dataset_SciData2015.tar.gz	NoMaD Repository	doi:10.17172/NOMAD/20150526220502	http://dx.doi.org/10.17172/NOMAD/20150526220502	Ile	free	Cd
Leu_free_Cd	Conformational search and energy functions	Leu_free_Cd	MRopo_etal_amino_acids_conformer_dataset_SciData2015.tar.gz	NoMaD Repository	doi:10.17172/NOMAD/20150526220502	http://dx.doi.org/10.17172/NOMAD/20150526220502	Leu	free	Cd
Val_free_Cd	Conformational search and energy functions	Val_free_Cd	MRopo_etal_amino_acids_conformer_dataset_SciData2015.tar.gz	NoMaD Repository	doi:10.17172/NOMAD/20150526220502	http://dx.doi.org/10.17172/NOMAD/20150526220502	Val	free	Cd
Phe_free_Cd	Conformational search and energy functions	Phe_free_Cd	MRopo_etal_amino_acids_conformer_dataset_SciData2015.tar.gz	NoMaD Repository	doi:10.17172/NOMAD/20150526220502	http://dx.doi.org/10.17172/NOMAD/20150526220502	Phe	free	Cd
Tyr_free_Cd	Conformational search and energy functions	Tyr_free_Cd	MRopo_etal_amino_acids_conformer_dataset_SciData2015.tar.gz	NoMaD Repository	doi:10.17172/NOMAD/20150526220502	http://dx.doi.org/10.17172/NOMAD/20150526220502	Tyr	free	Cd
Trp_free_Cd	Conformational search and energy functions	Trp_free_Cd	MRopo_etal_amino_acids_conformer_dataset_SciData2015.tar.gz	NoMaD Repository	doi:10.17172/NOMAD/20150526220502	http://dx.doi.org/10.17172/NOMAD/20150526220502	Trp	free	Cd
Arg_free_Cd	Conformational search and energy functions	Arg_free_Cd	MRopo_etal_amino_acids_conformer_dataset_SciData2015.tar.gz	NoMaD Repository	doi:10.17172/NOMAD/20150526220502	http://dx.doi.org/10.17172/NOMAD/20150526220502	Arg	free	Cd
Lys_free_Cd	Conformational search and energy functions	Lys_free_Cd	MRopo_etal_amino_acids_conformer_dataset_SciData2015.tar.gz	NoMaD Repository	doi:10.17172/NOMAD/20150526220502	http://dx.doi.org/10.17172/NOMAD/20150526220502	Lys	free	Cd
His_free_Cd	Conformational search and energy functions	His_free_Cd	MRopo_etal_amino_acids_conformer_dataset_SciData2015.tar.gz	NoMaD Repository	doi:10.17172/NOMAD/20150526220502	http://dx.doi.org/10.17172/NOMAD/20150526220502	His	free	Cd
Glu_free_Cd	Conformational search and energy functions	Glu_free_Cd	MRopo_etal_amino_acids_conformer_dataset_SciData2015.tar.gz	NoMaD Repository	doi:10.17172/NOMAD/20150526220502	http://dx.doi.org/10.17172/NOMAD/20150526220502	Glu	free	Cd
Asp_free_Cd	Conformational search and energy functions	Asp_free_Cd	MRopo_etal_amino_acids_conformer_dataset_SciData2015.tar.gz	NoMaD Repository	doi:10.17172/NOMAD/20150526220502	http://dx.doi.org/10.17172/NOMAD/20150526220502	Asp	free	Cd
Gln_free_Cd	Conformational search and energy functions	Gln_free_Cd	MRopo_etal_amino_acids_conformer_dataset_SciData2015.tar.gz	NoMaD Repository	doi:10.17172/NOMAD/20150526220502	http://dx.doi.org/10.17172/NOMAD/20150526220502	Gln	free	Cd
Asn_free_Cd	Conformational search and energy functions	Asn_free_Cd	MRopo_etal_amino_acids_conformer_dataset_SciData2015.tar.gz	NoMaD Repository	doi:10.17172/NOMAD/20150526220502	http://dx.doi.org/10.17172/NOMAD/20150526220502	Asn	free	Cd
Ser_free_Cd	Conformational search and energy functions	Ser_free_Cd	MRopo_etal_amino_acids_conformer_dataset_SciData2015.tar.gz	NoMaD Repository	doi:10.17172/NOMAD/20150526220502	http://dx.doi.org/10.17172/NOMAD/20150526220502	Ser	free	Cd
Cys_free_Cd	Conformational search and energy functions	Cys_free_Cd	MRopo_etal_amino_acids_conformer_dataset_SciData2015.tar.gz	NoMaD Repository	doi:10.17172/NOMAD/20150526220502	http://dx.doi.org/10.17172/NOMAD/20150526220502	Cys	free	Cd
Thr_free_Cd	Conformational search and energy functions	Thr_free_Cd	MRopo_etal_amino_acids_conformer_dataset_SciData2015.tar.gz	NoMaD Repository	doi:10.17172/NOMAD/20150526220502	http://dx.doi.org/10.17172/NOMAD/20150526220502	Thr	free	Cd
Met_free_Cd	Conformational search and energy functions	Met_free_Cd	MRopo_etal_amino_acids_conformer_dataset_SciData2015.tar.gz	NoMaD Repository	doi:10.17172/NOMAD/20150526220502	http://dx.doi.org/10.17172/NOMAD/20150526220502	Met	free	Cd
Pro_free_Cd	Conformational search and energy functions	Pro_free_Cd	MRopo_etal_amino_acids_conformer_dataset_SciData2015.tar.gz	NoMaD Repository	doi:10.17172/NOMAD/20150526220502	http://dx.doi.org/10.17172/NOMAD/20150526220502	Pro	free	Cd
Gly_capped_Cd	Conformational search and energy functions	Gly_capped_Cd	MRopo_etal_amino_acids_conformer_dataset_SciData2015.tar.gz	NoMaD Repository	doi:10.17172/NOMAD/20150526220502	http://dx.doi.org/10.17172/NOMAD/20150526220502	Gly	capped	Cd
Ala_capped_Cd	Conformational search and energy functions	Ala_capped_Cd	MRopo_etal_amino_acids_conformer_dataset_SciData2015.tar.gz	NoMaD Repository	doi:10.17172/NOMAD/20150526220502	http://dx.doi.org/10.17172/NOMAD/20150526220502	Ala	capped	Cd
Ile_capped_Cd	Conformational search and energy functions	Ile_capped_Cd	MRopo_etal_amino_acids_conformer_dataset_SciData2015.tar.gz	NoMaD Repository	doi:10.17172/NOMAD/20150526220502	http://dx.doi.org/10.17172/NOMAD/20150526220502	Ile	capped	Cd
Leu_capped_Cd	Conformational search and energy functions	Leu_capped_Cd	MRopo_etal_amino_acids_conformer_dataset_SciData2015.tar.gz	NoMaD Repository	doi:10.17172/NOMAD/20150526220502	http://dx.doi.org/10.17172/NOMAD/20150526220502	Leu	capped	Cd
Val_capped_Cd	Conformational search and energy functions	Val_capped_Cd	MRopo_etal_amino_acids_conformer_dataset_SciData2015.tar.gz	NoMaD Repository	doi:10.17172/NOMAD/20150526220502	http://dx.doi.org/10.17172/NOMAD/20150526220502	Val	capped	Cd
Phe_capped_Cd	Conformational search and energy functions	Phe_capped_Cd	MRopo_etal_amino_acids_conformer_dataset_SciData2015.tar.gz	NoMaD Repository	doi:10.17172/NOMAD/20150526220502	http://dx.doi.org/10.17172/NOMAD/20150526220502	Phe	capped	Cd
Tyr_capped_Cd	Conformational search and energy functions	Tyr_capped_Cd	MRopo_etal_amino_acids_conformer_dataset_SciData2015.tar.gz	NoMaD Repository	doi:10.17172/NOMAD/20150526220502	http://dx.doi.org/10.17172/NOMAD/20150526220502	Tyr	capped	Cd
Trp_capped_Cd	Conformational search and energy functions	Trp_capped_Cd	MRopo_etal_amino_acids_conformer_dataset_SciData2015.tar.gz	NoMaD Repository	doi:10.17172/NOMAD/20150526220502	http://dx.doi.org/10.17172/NOMAD/20150526220502	Trp	capped	Cd
Arg_capped_Cd	Conformational search and energy functions	Arg_capped_Cd	MRopo_etal_amino_acids_conformer_dataset_SciData2015.tar.gz	NoMaD Repository	doi:10.17172/NOMAD/20150526220502	http://dx.doi.org/10.17172/NOMAD/20150526220502	Arg	capped	Cd
Lys_capped_Cd	Conformational search and energy functions	Lys_capped_Cd	MRopo_etal_amino_acids_conformer_dataset_SciData2015.tar.gz	NoMaD Repository	doi:10.17172/NOMAD/20150526220502	http://dx.doi.org/10.17172/NOMAD/20150526220502	Lys	capped	Cd
His_capped_Cd	Conformational search and energy functions	His_capped_Cd	MRopo_etal_amino_acids_conformer_dataset_SciData2015.tar.gz	NoMaD Repository	doi:10.17172/NOMAD/20150526220502	http://dx.doi.org/10.17172/NOMAD/20150526220502	His	capped	Cd
Glu_capped_Cd	Conformational search and energy functions	Glu_capped_Cd	MRopo_etal_amino_acids_conformer_dataset_SciData2015.tar.gz	NoMaD Repository	doi:10.17172/NOMAD/20150526220502	http://dx.doi.org/10.17172/NOMAD/20150526220502	Glu	capped	Cd
Asp_capped_Cd	Conformational search and energy functions	Asp_capped_Cd	MRopo_etal_amino_acids_conformer_dataset_SciData2015.tar.gz	NoMaD Repository	doi:10.17172/NOMAD/20150526220502	http://dx.doi.org/10.17172/NOMAD/20150526220502	Asp	capped	Cd
Gln_capped_Cd	Conformational search and energy functions	Gln_capped_Cd	MRopo_etal_amino_acids_conformer_dataset_SciData2015.tar.gz	NoMaD Repository	doi:10.17172/NOMAD/20150526220502	http://dx.doi.org/10.17172/NOMAD/20150526220502	Gln	capped	Cd
Asn_capped_Cd	Conformational search and energy functions	Asn_capped_Cd	MRopo_etal_amino_acids_conformer_dataset_SciData2015.tar.gz	NoMaD Repository	doi:10.17172/NOMAD/20150526220502	http://dx.doi.org/10.17172/NOMAD/20150526220502	Asn	capped	Cd
Ser_capped_Cd	Conformational search and energy functions	Ser_capped_Cd	MRopo_etal_amino_acids_conformer_dataset_SciData2015.tar.gz	NoMaD Repository	doi:10.17172/NOMAD/20150526220502	http://dx.doi.org/10.17172/NOMAD/20150526220502	Ser	capped	Cd
Cys_capped_Cd	Conformational search and energy functions	Cys_capped_Cd	MRopo_etal_amino_acids_conformer_dataset_SciData2015.tar.gz	NoMaD Repository	doi:10.17172/NOMAD/20150526220502	http://dx.doi.org/10.17172/NOMAD/20150526220502	Cys	capped	Cd
Thr_capped_Cd	Conformational search and energy functions	Thr_capped_Cd	MRopo_etal_amino_acids_conformer_dataset_SciData2015.tar.gz	NoMaD Repository	doi:10.17172/NOMAD/20150526220502	http://dx.doi.org/10.17172/NOMAD/20150526220502	Thr	capped	Cd
Met_capped_Cd	Conformational search and energy functions	Met_capped_Cd	MRopo_etal_amino_acids_conformer_dataset_SciData2015.tar.gz	NoMaD Repository	doi:10.17172/NOMAD/20150526220502	http://dx.doi.org/10.17172/NOMAD/20150526220502	Met	capped	Cd
Pro_capped_Cd	Conformational search and energy functions	Pro_capped_Cd	MRopo_etal_amino_acids_conformer_dataset_SciData2015.tar.gz	NoMaD Repository	doi:10.17172/NOMAD/20150526220502	http://dx.doi.org/10.17172/NOMAD/20150526220502	Pro	capped	Cd
Gly_free_Pb	Conformational search and energy functions	Gly_free_Pb	MRopo_etal_amino_acids_conformer_dataset_SciData2015.tar.gz	NoMaD Repository	doi:10.17172/NOMAD/20150526220502	http://dx.doi.org/10.17172/NOMAD/20150526220502	Gly	free	Pb
Ala_free_Pb	Conformational search and energy functions	Ala_free_Pb	MRopo_etal_amino_acids_conformer_dataset_SciData2015.tar.gz	NoMaD Repository	doi:10.17172/NOMAD/20150526220502	http://dx.doi.org/10.17172/NOMAD/20150526220502	Ala	free	Pb
Ile_free_Pb	Conformational search and energy functions	Ile_free_Pb	MRopo_etal_amino_acids_conformer_dataset_SciData2015.tar.gz	NoMaD Repository	doi:10.17172/NOMAD/20150526220502	http://dx.doi.org/10.17172/NOMAD/20150526220502	Ile	free	Pb
Leu_free_Pb	Conformational search and energy functions	Leu_free_Pb	MRopo_etal_amino_acids_conformer_dataset_SciData2015.tar.gz	NoMaD Repository	doi:10.17172/NOMAD/20150526220502	http://dx.doi.org/10.17172/NOMAD/20150526220502	Leu	free	Pb
Val_free_Pb	Conformational search and energy functions	Val_free_Pb	MRopo_etal_amino_acids_conformer_dataset_SciData2015.tar.gz	NoMaD Repository	doi:10.17172/NOMAD/20150526220502	http://dx.doi.org/10.17172/NOMAD/20150526220502	Val	free	Pb
Phe_free_Pb	Conformational search and energy functions	Phe_free_Pb	MRopo_etal_amino_acids_conformer_dataset_SciData2015.tar.gz	NoMaD Repository	doi:10.17172/NOMAD/20150526220502	http://dx.doi.org/10.17172/NOMAD/20150526220502	Phe	free	Pb
Tyr_free_Pb	Conformational search and energy functions	Tyr_free_Pb	MRopo_etal_amino_acids_conformer_dataset_SciData2015.tar.gz	NoMaD Repository	doi:10.17172/NOMAD/20150526220502	http://dx.doi.org/10.17172/NOMAD/20150526220502	Tyr	free	Pb
Trp_free_Pb	Conformational search and energy functions	Trp_free_Pb	MRopo_etal_amino_acids_conformer_dataset_SciData2015.tar.gz	NoMaD Repository	doi:10.17172/NOMAD/20150526220502	http://dx.doi.org/10.17172/NOMAD/20150526220502	Trp	free	Pb
Arg_free_Pb	Conformational search and energy functions	Arg_free_Pb	MRopo_etal_amino_acids_conformer_dataset_SciData2015.tar.gz	NoMaD Repository	doi:10.17172/NOMAD/20150526220502	http://dx.doi.org/10.17172/NOMAD/20150526220502	Arg	free	Pb
Lys_free_Pb	Conformational search and energy functions	Lys_free_Pb	MRopo_etal_amino_acids_conformer_dataset_SciData2015.tar.gz	NoMaD Repository	doi:10.17172/NOMAD/20150526220502	http://dx.doi.org/10.17172/NOMAD/20150526220502	Lys	free	Pb
His_free_Pb	Conformational search and energy functions	His_free_Pb	MRopo_etal_amino_acids_conformer_dataset_SciData2015.tar.gz	NoMaD Repository	doi:10.17172/NOMAD/20150526220502	http://dx.doi.org/10.17172/NOMAD/20150526220502	His	free	Pb
Glu_free_Pb	Conformational search and energy functions	Glu_free_Pb	MRopo_etal_amino_acids_conformer_dataset_SciData2015.tar.gz	NoMaD Repository	doi:10.17172/NOMAD/20150526220502	http://dx.doi.org/10.17172/NOMAD/20150526220502	Glu	free	Pb
Asp_free_Pb	Conformational search and energy functions	Asp_free_Pb	MRopo_etal_amino_acids_conformer_dataset_SciData2015.tar.gz	NoMaD Repository	doi:10.17172/NOMAD/20150526220502	http://dx.doi.org/10.17172/NOMAD/20150526220502	Asp	free	Pb
Gln_free_Pb	Conformational search and energy functions	Gln_free_Pb	MRopo_etal_amino_acids_conformer_dataset_SciData2015.tar.gz	NoMaD Repository	doi:10.17172/NOMAD/20150526220502	http://dx.doi.org/10.17172/NOMAD/20150526220502	Gln	free	Pb
Asn_free_Pb	Conformational search and energy functions	Asn_free_Pb	MRopo_etal_amino_acids_conformer_dataset_SciData2015.tar.gz	NoMaD Repository	doi:10.17172/NOMAD/20150526220502	http://dx.doi.org/10.17172/NOMAD/20150526220502	Asn	free	Pb
Ser_free_Pb	Conformational search and energy functions	Ser_free_Pb	MRopo_etal_amino_acids_conformer_dataset_SciData2015.tar.gz	NoMaD Repository	doi:10.17172/NOMAD/20150526220502	http://dx.doi.org/10.17172/NOMAD/20150526220502	Ser	free	Pb
Cys_free_Pb	Conformational search and energy functions	Cys_free_Pb	MRopo_etal_amino_acids_conformer_dataset_SciData2015.tar.gz	NoMaD Repository	doi:10.17172/NOMAD/20150526220502	http://dx.doi.org/10.17172/NOMAD/20150526220502	Cys	free	Pb
Thr_free_Pb	Conformational search and energy functions	Thr_free_Pb	MRopo_etal_amino_acids_conformer_dataset_SciData2015.tar.gz	NoMaD Repository	doi:10.17172/NOMAD/20150526220502	http://dx.doi.org/10.17172/NOMAD/20150526220502	Thr	free	Pb
Met_free_Pb	Conformational search and energy functions	Met_free_Pb	MRopo_etal_amino_acids_conformer_dataset_SciData2015.tar.gz	NoMaD Repository	doi:10.17172/NOMAD/20150526220502	http://dx.doi.org/10.17172/NOMAD/20150526220502	Met	free	Pb
Pro_free_Pb	Conformational search and energy functions	Pro_free_Pb	MRopo_etal_amino_acids_conformer_dataset_SciData2015.tar.gz	NoMaD Repository	doi:10.17172/NOMAD/20150526220502	http://dx.doi.org/10.17172/NOMAD/20150526220502	Pro	free	Pb
Gly_capped_Pb	Conformational search and energy functions	Gly_capped_Pb	MRopo_etal_amino_acids_conformer_dataset_SciData2015.tar.gz	NoMaD Repository	doi:10.17172/NOMAD/20150526220502	http://dx.doi.org/10.17172/NOMAD/20150526220502	Gly	capped	Pb
Ala_capped_Pb	Conformational search and energy functions	Ala_capped_Pb	MRopo_etal_amino_acids_conformer_dataset_SciData2015.tar.gz	NoMaD Repository	doi:10.17172/NOMAD/20150526220502	http://dx.doi.org/10.17172/NOMAD/20150526220502	Ala	capped	Pb
Ile_capped_Pb	Conformational search and energy functions	Ile_capped_Pb	MRopo_etal_amino_acids_conformer_dataset_SciData2015.tar.gz	NoMaD Repository	doi:10.17172/NOMAD/20150526220502	http://dx.doi.org/10.17172/NOMAD/20150526220502	Ile	capped	Pb
Leu_capped_Pb	Conformational search and energy functions	Leu_capped_Pb	MRopo_etal_amino_acids_conformer_dataset_SciData2015.tar.gz	NoMaD Repository	doi:10.17172/NOMAD/20150526220502	http://dx.doi.org/10.17172/NOMAD/20150526220502	Leu	capped	Pb
Val_capped_Pb	Conformational search and energy functions	Val_capped_Pb	MRopo_etal_amino_acids_conformer_dataset_SciData2015.tar.gz	NoMaD Repository	doi:10.17172/NOMAD/20150526220502	http://dx.doi.org/10.17172/NOMAD/20150526220502	Val	capped	Pb
Phe_capped_Pb	Conformational search and energy functions	Phe_capped_Pb	MRopo_etal_amino_acids_conformer_dataset_SciData2015.tar.gz	NoMaD Repository	doi:10.17172/NOMAD/20150526220502	http://dx.doi.org/10.17172/NOMAD/20150526220502	Phe	capped	Pb
Tyr_capped_Pb	Conformational search and energy functions	Tyr_capped_Pb	MRopo_etal_amino_acids_conformer_dataset_SciData2015.tar.gz	NoMaD Repository	doi:10.17172/NOMAD/20150526220502	http://dx.doi.org/10.17172/NOMAD/20150526220502	Tyr	capped	Pb
Trp_capped_Pb	Conformational search and energy functions	Trp_capped_Pb	MRopo_etal_amino_acids_conformer_dataset_SciData2015.tar.gz	NoMaD Repository	doi:10.17172/NOMAD/20150526220502	http://dx.doi.org/10.17172/NOMAD/20150526220502	Trp	capped	Pb
Arg_capped_Pb	Conformational search and energy functions	Arg_capped_Pb	MRopo_etal_amino_acids_conformer_dataset_SciData2015.tar.gz	NoMaD Repository	doi:10.17172/NOMAD/20150526220502	http://dx.doi.org/10.17172/NOMAD/20150526220502	Arg	capped	Pb
Lys_capped_Pb	Conformational search and energy functions	Lys_capped_Pb	MRopo_etal_amino_acids_conformer_dataset_SciData2015.tar.gz	NoMaD Repository	doi:10.17172/NOMAD/20150526220502	http://dx.doi.org/10.17172/NOMAD/20150526220502	Lys	capped	Pb
His_capped_Pb	Conformational search and energy functions	His_capped_Pb	MRopo_etal_amino_acids_conformer_dataset_SciData2015.tar.gz	NoMaD Repository	doi:10.17172/NOMAD/20150526220502	http://dx.doi.org/10.17172/NOMAD/20150526220502	His	capped	Pb
Glu_capped_Pb	Conformational search and energy functions	Glu_capped_Pb	MRopo_etal_amino_acids_conformer_dataset_SciData2015.tar.gz	NoMaD Repository	doi:10.17172/NOMAD/20150526220502	http://dx.doi.org/10.17172/NOMAD/20150526220502	Glu	capped	Pb
Asp_capped_Pb	Conformational search and energy functions	Asp_capped_Pb	MRopo_etal_amino_acids_conformer_dataset_SciData2015.tar.gz	NoMaD Repository	doi:10.17172/NOMAD/20150526220502	http://dx.doi.org/10.17172/NOMAD/20150526220502	Asp	capped	Pb
Gln_capped_Pb	Conformational search and energy functions	Gln_capped_Pb	MRopo_etal_amino_acids_conformer_dataset_SciData2015.tar.gz	NoMaD Repository	doi:10.17172/NOMAD/20150526220502	http://dx.doi.org/10.17172/NOMAD/20150526220502	Gln	capped	Pb
Asn_capped_Pb	Conformational search and energy functions	Asn_capped_Pb	MRopo_etal_amino_acids_conformer_dataset_SciData2015.tar.gz	NoMaD Repository	doi:10.17172/NOMAD/20150526220502	http://dx.doi.org/10.17172/NOMAD/20150526220502	Asn	capped	Pb
Ser_capped_Pb	Conformational search and energy functions	Ser_capped_Pb	MRopo_etal_amino_acids_conformer_dataset_SciData2015.tar.gz	NoMaD Repository	doi:10.17172/NOMAD/20150526220502	http://dx.doi.org/10.17172/NOMAD/20150526220502	Ser	capped	Pb
Cys_capped_Pb	Conformational search and energy functions	Cys_capped_Pb	MRopo_etal_amino_acids_conformer_dataset_SciData2015.tar.gz	NoMaD Repository	doi:10.17172/NOMAD/20150526220502	http://dx.doi.org/10.17172/NOMAD/20150526220502	Cys	capped	Pb
Thr_capped_Pb	Conformational search and energy functions	Thr_capped_Pb	MRopo_etal_amino_acids_conformer_dataset_SciData2015.tar.gz	NoMaD Repository	doi:10.17172/NOMAD/20150526220502	http://dx.doi.org/10.17172/NOMAD/20150526220502	Thr	capped	Pb
Met_capped_Pb	Conformational search and energy functions	Met_capped_Pb	MRopo_etal_amino_acids_conformer_dataset_SciData2015.tar.gz	NoMaD Repository	doi:10.17172/NOMAD/20150526220502	http://dx.doi.org/10.17172/NOMAD/20150526220502	Met	capped	Pb
Pro_capped_Pb	Conformational search and energy functions	Pro_capped_Pb	MRopo_etal_amino_acids_conformer_dataset_SciData2015.tar.gz	NoMaD Repository	doi:10.17172/NOMAD/20150526220502	http://dx.doi.org/10.17172/NOMAD/20150526220502	Pro	capped	Pb
Gly_free_Hg	Conformational search and energy functions	Gly_free_Hg	MRopo_etal_amino_acids_conformer_dataset_SciData2015.tar.gz	NoMaD Repository	doi:10.17172/NOMAD/20150526220502	http://dx.doi.org/10.17172/NOMAD/20150526220502	Gly	free	Hg
Ala_free_Hg	Conformational search and energy functions	Ala_free_Hg	MRopo_etal_amino_acids_conformer_dataset_SciData2015.tar.gz	NoMaD Repository	doi:10.17172/NOMAD/20150526220502	http://dx.doi.org/10.17172/NOMAD/20150526220502	Ala	free	Hg
Ile_free_Hg	Conformational search and energy functions	Ile_free_Hg	MRopo_etal_amino_acids_conformer_dataset_SciData2015.tar.gz	NoMaD Repository	doi:10.17172/NOMAD/20150526220502	http://dx.doi.org/10.17172/NOMAD/20150526220502	Ile	free	Hg
Leu_free_Hg	Conformational search and energy functions	Leu_free_Hg	MRopo_etal_amino_acids_conformer_dataset_SciData2015.tar.gz	NoMaD Repository	doi:10.17172/NOMAD/20150526220502	http://dx.doi.org/10.17172/NOMAD/20150526220502	Leu	free	Hg
Val_free_Hg	Conformational search and energy functions	Val_free_Hg	MRopo_etal_amino_acids_conformer_dataset_SciData2015.tar.gz	NoMaD Repository	doi:10.17172/NOMAD/20150526220502	http://dx.doi.org/10.17172/NOMAD/20150526220502	Val	free	Hg
Phe_free_Hg	Conformational search and energy functions	Phe_free_Hg	MRopo_etal_amino_acids_conformer_dataset_SciData2015.tar.gz	NoMaD Repository	doi:10.17172/NOMAD/20150526220502	http://dx.doi.org/10.17172/NOMAD/20150526220502	Phe	free	Hg
Tyr_free_Hg	Conformational search and energy functions	Tyr_free_Hg	MRopo_etal_amino_acids_conformer_dataset_SciData2015.tar.gz	NoMaD Repository	doi:10.17172/NOMAD/20150526220502	http://dx.doi.org/10.17172/NOMAD/20150526220502	Tyr	free	Hg
Trp_free_Hg	Conformational search and energy functions	Trp_free_Hg	MRopo_etal_amino_acids_conformer_dataset_SciData2015.tar.gz	NoMaD Repository	doi:10.17172/NOMAD/20150526220502	http://dx.doi.org/10.17172/NOMAD/20150526220502	Trp	free	Hg
Arg_free_Hg	Conformational search and energy functions	Arg_free_Hg	MRopo_etal_amino_acids_conformer_dataset_SciData2015.tar.gz	NoMaD Repository	doi:10.17172/NOMAD/20150526220502	http://dx.doi.org/10.17172/NOMAD/20150526220502	Arg	free	Hg
Lys_free_Hg	Conformational search and energy functions	Lys_free_Hg	MRopo_etal_amino_acids_conformer_dataset_SciData2015.tar.gz	NoMaD Repository	doi:10.17172/NOMAD/20150526220502	http://dx.doi.org/10.17172/NOMAD/20150526220502	Lys	free	Hg
His_free_Hg	Conformational search and energy functions	His_free_Hg	MRopo_etal_amino_acids_conformer_dataset_SciData2015.tar.gz	NoMaD Repository	doi:10.17172/NOMAD/20150526220502	http://dx.doi.org/10.17172/NOMAD/20150526220502	His	free	Hg
Glu_free_Hg	Conformational search and energy functions	Glu_free_Hg	MRopo_etal_amino_acids_conformer_dataset_SciData2015.tar.gz	NoMaD Repository	doi:10.17172/NOMAD/20150526220502	http://dx.doi.org/10.17172/NOMAD/20150526220502	Glu	free	Hg
Asp_free_Hg	Conformational search and energy functions	Asp_free_Hg	MRopo_etal_amino_acids_conformer_dataset_SciData2015.tar.gz	NoMaD Repository	doi:10.17172/NOMAD/20150526220502	http://dx.doi.org/10.17172/NOMAD/20150526220502	Asp	free	Hg
Gln_free_Hg	Conformational search and energy functions	Gln_free_Hg	MRopo_etal_amino_acids_conformer_dataset_SciData2015.tar.gz	NoMaD Repository	doi:10.17172/NOMAD/20150526220502	http://dx.doi.org/10.17172/NOMAD/20150526220502	Gln	free	Hg
Asn_free_Hg	Conformational search and energy functions	Asn_free_Hg	MRopo_etal_amino_acids_conformer_dataset_SciData2015.tar.gz	NoMaD Repository	doi:10.17172/NOMAD/20150526220502	http://dx.doi.org/10.17172/NOMAD/20150526220502	Asn	free	Hg
Ser_free_Hg	Conformational search and energy functions	Ser_free_Hg	MRopo_etal_amino_acids_conformer_dataset_SciData2015.tar.gz	NoMaD Repository	doi:10.17172/NOMAD/20150526220502	http://dx.doi.org/10.17172/NOMAD/20150526220502	Ser	free	Hg
Cys_free_Hg	Conformational search and energy functions	Cys_free_Hg	MRopo_etal_amino_acids_conformer_dataset_SciData2015.tar.gz	NoMaD Repository	doi:10.17172/NOMAD/20150526220502	http://dx.doi.org/10.17172/NOMAD/20150526220502	Cys	free	Hg
Thr_free_Hg	Conformational search and energy functions	Thr_free_Hg	MRopo_etal_amino_acids_conformer_dataset_SciData2015.tar.gz	NoMaD Repository	doi:10.17172/NOMAD/20150526220502	http://dx.doi.org/10.17172/NOMAD/20150526220502	Thr	free	Hg
Met_free_Hg	Conformational search and energy functions	Met_free_Hg	MRopo_etal_amino_acids_conformer_dataset_SciData2015.tar.gz	NoMaD Repository	doi:10.17172/NOMAD/20150526220502	http://dx.doi.org/10.17172/NOMAD/20150526220502	Met	free	Hg
Pro_free_Hg	Conformational search and energy functions	Pro_free_Hg	MRopo_etal_amino_acids_conformer_dataset_SciData2015.tar.gz	NoMaD Repository	doi:10.17172/NOMAD/20150526220502	http://dx.doi.org/10.17172/NOMAD/20150526220502	Pro	free	Hg
Gly_capped_Hg	Conformational search and energy functions	Gly_capped_Hg	MRopo_etal_amino_acids_conformer_dataset_SciData2015.tar.gz	NoMaD Repository	doi:10.17172/NOMAD/20150526220502	http://dx.doi.org/10.17172/NOMAD/20150526220502	Gly	capped	Hg
Ala_capped_Hg	Conformational search and energy functions	Ala_capped_Hg	MRopo_etal_amino_acids_conformer_dataset_SciData2015.tar.gz	NoMaD Repository	doi:10.17172/NOMAD/20150526220502	http://dx.doi.org/10.17172/NOMAD/20150526220502	Ala	capped	Hg
Ile_capped_Hg	Conformational search and energy functions	Ile_capped_Hg	MRopo_etal_amino_acids_conformer_dataset_SciData2015.tar.gz	NoMaD Repository	doi:10.17172/NOMAD/20150526220502	http://dx.doi.org/10.17172/NOMAD/20150526220502	Ile	capped	Hg
Leu_capped_Hg	Conformational search and energy functions	Leu_capped_Hg	MRopo_etal_amino_acids_conformer_dataset_SciData2015.tar.gz	NoMaD Repository	doi:10.17172/NOMAD/20150526220502	http://dx.doi.org/10.17172/NOMAD/20150526220502	Leu	capped	Hg
Val_capped_Hg	Conformational search and energy functions	Val_capped_Hg	MRopo_etal_amino_acids_conformer_dataset_SciData2015.tar.gz	NoMaD Repository	doi:10.17172/NOMAD/20150526220502	http://dx.doi.org/10.17172/NOMAD/20150526220502	Val	capped	Hg
Phe_capped_Hg	Conformational search and energy functions	Phe_capped_Hg	MRopo_etal_amino_acids_conformer_dataset_SciData2015.tar.gz	NoMaD Repository	doi:10.17172/NOMAD/20150526220502	http://dx.doi.org/10.17172/NOMAD/20150526220502	Phe	capped	Hg
Tyr_capped_Hg	Conformational search and energy functions	Tyr_capped_Hg	MRopo_etal_amino_acids_conformer_dataset_SciData2015.tar.gz	NoMaD Repository	doi:10.17172/NOMAD/20150526220502	http://dx.doi.org/10.17172/NOMAD/20150526220502	Tyr	capped	Hg
Trp_capped_Hg	Conformational search and energy functions	Trp_capped_Hg	MRopo_etal_amino_acids_conformer_dataset_SciData2015.tar.gz	NoMaD Repository	doi:10.17172/NOMAD/20150526220502	http://dx.doi.org/10.17172/NOMAD/20150526220502	Trp	capped	Hg
Arg_capped_Hg	Conformational search and energy functions	Arg_capped_Hg	MRopo_etal_amino_acids_conformer_dataset_SciData2015.tar.gz	NoMaD Repository	doi:10.17172/NOMAD/20150526220502	http://dx.doi.org/10.17172/NOMAD/20150526220502	Arg	capped	Hg
Lys_capped_Hg	Conformational search and energy functions	Lys_capped_Hg	MRopo_etal_amino_acids_conformer_dataset_SciData2015.tar.gz	NoMaD Repository	doi:10.17172/NOMAD/20150526220502	http://dx.doi.org/10.17172/NOMAD/20150526220502	Lys	capped	Hg
His_capped_Hg	Conformational search and energy functions	His_capped_Hg	MRopo_etal_amino_acids_conformer_dataset_SciData2015.tar.gz	NoMaD Repository	doi:10.17172/NOMAD/20150526220502	http://dx.doi.org/10.17172/NOMAD/20150526220502	His	capped	Hg
Glu_capped_Hg	Conformational search and energy functions	Glu_capped_Hg	MRopo_etal_amino_acids_conformer_dataset_SciData2015.tar.gz	NoMaD Repository	doi:10.17172/NOMAD/20150526220502	http://dx.doi.org/10.17172/NOMAD/20150526220502	Glu	capped	Hg
Asp_capped_Hg	Conformational search and energy functions	Asp_capped_Hg	MRopo_etal_amino_acids_conformer_dataset_SciData2015.tar.gz	NoMaD Repository	doi:10.17172/NOMAD/20150526220502	http://dx.doi.org/10.17172/NOMAD/20150526220502	Asp	capped	Hg
Gln_capped_Hg	Conformational search and energy functions	Gln_capped_Hg	MRopo_etal_amino_acids_conformer_dataset_SciData2015.tar.gz	NoMaD Repository	doi:10.17172/NOMAD/20150526220502	http://dx.doi.org/10.17172/NOMAD/20150526220502	Gln	capped	Hg
Asn_capped_Hg	Conformational search and energy functions	Asn_capped_Hg	MRopo_etal_amino_acids_conformer_dataset_SciData2015.tar.gz	NoMaD Repository	doi:10.17172/NOMAD/20150526220502	http://dx.doi.org/10.17172/NOMAD/20150526220502	Asn	capped	Hg
Ser_capped_Hg	Conformational search and energy functions	Ser_capped_Hg	MRopo_etal_amino_acids_conformer_dataset_SciData2015.tar.gz	NoMaD Repository	doi:10.17172/NOMAD/20150526220502	http://dx.doi.org/10.17172/NOMAD/20150526220502	Ser	capped	Hg
Cys_capped_Hg	Conformational search and energy functions	Cys_capped_Hg	MRopo_etal_amino_acids_conformer_dataset_SciData2015.tar.gz	NoMaD Repository	doi:10.17172/NOMAD/20150526220502	http://dx.doi.org/10.17172/NOMAD/20150526220502	Cys	capped	Hg
Thr_capped_Hg	Conformational search and energy functions	Thr_capped_Hg	MRopo_etal_amino_acids_conformer_dataset_SciData2015.tar.gz	NoMaD Repository	doi:10.17172/NOMAD/20150526220502	http://dx.doi.org/10.17172/NOMAD/20150526220502	Thr	capped	Hg
Met_capped_Hg	Conformational search and energy functions	Met_capped_Hg	MRopo_etal_amino_acids_conformer_dataset_SciData2015.tar.gz	NoMaD Repository	doi:10.17172/NOMAD/20150526220502	http://dx.doi.org/10.17172/NOMAD/20150526220502	Met	capped	Hg
Pro_capped_Hg	Conformational search and energy functions	Pro_capped_Hg	MRopo_etal_amino_acids_conformer_dataset_SciData2015.tar.gz	NoMaD Repository	doi:10.17172/NOMAD/20150526220502	http://dx.doi.org/10.17172/NOMAD/20150526220502	Pro	capped	Hg
Gly_free_none	Conformational search and energy functions	Gly_free_none	MRopo_etal_amino_acids_conformer_dataset_SciData2015.tar.gz	NoMaD Repository	doi:10.17172/NOMAD/20150526220502	http://dx.doi.org/10.17172/NOMAD/20150526220502	Gly	free	none
Ala_free_none	Conformational search and energy functions	Ala_free_none	MRopo_etal_amino_acids_conformer_dataset_SciData2015.tar.gz	NoMaD Repository	doi:10.17172/NOMAD/20150526220502	http://dx.doi.org/10.17172/NOMAD/20150526220502	Ala	free	none
Ile_free_none	Conformational search and energy functions	Ile_free_none	MRopo_etal_amino_acids_conformer_dataset_SciData2015.tar.gz	NoMaD Repository	doi:10.17172/NOMAD/20150526220502	http://dx.doi.org/10.17172/NOMAD/20150526220502	Ile	free	none
Leu_free_none	Conformational search and energy functions	Leu_free_none	MRopo_etal_amino_acids_conformer_dataset_SciData2015.tar.gz	NoMaD Repository	doi:10.17172/NOMAD/20150526220502	http://dx.doi.org/10.17172/NOMAD/20150526220502	Leu	free	none
Val_free_none	Conformational search and energy functions	Val_free_none	MRopo_etal_amino_acids_conformer_dataset_SciData2015.tar.gz	NoMaD Repository	doi:10.17172/NOMAD/20150526220502	http://dx.doi.org/10.17172/NOMAD/20150526220502	Val	free	none
Phe_free_none	Conformational search and energy functions	Phe_free_none	MRopo_etal_amino_acids_conformer_dataset_SciData2015.tar.gz	NoMaD Repository	doi:10.17172/NOMAD/20150526220502	http://dx.doi.org/10.17172/NOMAD/20150526220502	Phe	free	none
Tyr_free_none	Conformational search and energy functions	Tyr_free_none	MRopo_etal_amino_acids_conformer_dataset_SciData2015.tar.gz	NoMaD Repository	doi:10.17172/NOMAD/20150526220502	http://dx.doi.org/10.17172/NOMAD/20150526220502	Tyr	free	none
Trp_free_none	Conformational search and energy functions	Trp_free_none	MRopo_etal_amino_acids_conformer_dataset_SciData2015.tar.gz	NoMaD Repository	doi:10.17172/NOMAD/20150526220502	http://dx.doi.org/10.17172/NOMAD/20150526220502	Trp	free	none
Arg_free_none	Conformational search and energy functions	Arg_free_none	MRopo_etal_amino_acids_conformer_dataset_SciData2015.tar.gz	NoMaD Repository	doi:10.17172/NOMAD/20150526220502	http://dx.doi.org/10.17172/NOMAD/20150526220502	Arg	free	none
Lys_free_none	Conformational search and energy functions	Lys_free_none	MRopo_etal_amino_acids_conformer_dataset_SciData2015.tar.gz	NoMaD Repository	doi:10.17172/NOMAD/20150526220502	http://dx.doi.org/10.17172/NOMAD/20150526220502	Lys	free	none
His_free_none	Conformational search and energy functions	His_free_none	MRopo_etal_amino_acids_conformer_dataset_SciData2015.tar.gz	NoMaD Repository	doi:10.17172/NOMAD/20150526220502	http://dx.doi.org/10.17172/NOMAD/20150526220502	His	free	none
Glu_free_none	Conformational search and energy functions	Glu_free_none	MRopo_etal_amino_acids_conformer_dataset_SciData2015.tar.gz	NoMaD Repository	doi:10.17172/NOMAD/20150526220502	http://dx.doi.org/10.17172/NOMAD/20150526220502	Glu	free	none
Asp_free_none	Conformational search and energy functions	Asp_free_none	MRopo_etal_amino_acids_conformer_dataset_SciData2015.tar.gz	NoMaD Repository	doi:10.17172/NOMAD/20150526220502	http://dx.doi.org/10.17172/NOMAD/20150526220502	Asp	free	none
Gln_free_none	Conformational search and energy functions	Gln_free_none	MRopo_etal_amino_acids_conformer_dataset_SciData2015.tar.gz	NoMaD Repository	doi:10.17172/NOMAD/20150526220502	http://dx.doi.org/10.17172/NOMAD/20150526220502	Gln	free	none
Asn_free_none	Conformational search and energy functions	Asn_free_none	MRopo_etal_amino_acids_conformer_dataset_SciData2015.tar.gz	NoMaD Repository	doi:10.17172/NOMAD/20150526220502	http://dx.doi.org/10.17172/NOMAD/20150526220502	Asn	free	none
Ser_free_none	Conformational search and energy functions	Ser_free_none	MRopo_etal_amino_acids_conformer_dataset_SciData2015.tar.gz	NoMaD Repository	doi:10.17172/NOMAD/20150526220502	http://dx.doi.org/10.17172/NOMAD/20150526220502	Ser	free	none
Cys_free_none	Conformational search and energy functions	Cys_free_none	MRopo_etal_amino_acids_conformer_dataset_SciData2015.tar.gz	NoMaD Repository	doi:10.17172/NOMAD/20150526220502	http://dx.doi.org/10.17172/NOMAD/20150526220502	Cys	free	none
Thr_free_none	Conformational search and energy functions	Thr_free_none	MRopo_etal_amino_acids_conformer_dataset_SciData2015.tar.gz	NoMaD Repository	doi:10.17172/NOMAD/20150526220502	http://dx.doi.org/10.17172/NOMAD/20150526220502	Thr	free	none
Met_free_none	Conformational search and energy functions	Met_free_none	MRopo_etal_amino_acids_conformer_dataset_SciData2015.tar.gz	NoMaD Repository	doi:10.17172/NOMAD/20150526220502	http://dx.doi.org/10.17172/NOMAD/20150526220502	Met	free	none
Pro_free_none	Conformational search and energy functions	Pro_free_none	MRopo_etal_amino_acids_conformer_dataset_SciData2015.tar.gz	NoMaD Repository	doi:10.17172/NOMAD/20150526220502	http://dx.doi.org/10.17172/NOMAD/20150526220502	Pro	free	none
Gly_capped_none	Conformational search and energy functions	Gly_capped_none	MRopo_etal_amino_acids_conformer_dataset_SciData2015.tar.gz	NoMaD Repository	doi:10.17172/NOMAD/20150526220502	http://dx.doi.org/10.17172/NOMAD/20150526220502	Gly	capped	none
Ala_capped_none	Conformational search and energy functions	Ala_capped_none	MRopo_etal_amino_acids_conformer_dataset_SciData2015.tar.gz	NoMaD Repository	doi:10.17172/NOMAD/20150526220502	http://dx.doi.org/10.17172/NOMAD/20150526220502	Ala	capped	none
Ile_capped_none	Conformational search and energy functions	Ile_capped_none	MRopo_etal_amino_acids_conformer_dataset_SciData2015.tar.gz	NoMaD Repository	doi:10.17172/NOMAD/20150526220502	http://dx.doi.org/10.17172/NOMAD/20150526220502	Ile	capped	none
Leu_capped_none	Conformational search and energy functions	Leu_capped_none	MRopo_etal_amino_acids_conformer_dataset_SciData2015.tar.gz	NoMaD Repository	doi:10.17172/NOMAD/20150526220502	http://dx.doi.org/10.17172/NOMAD/20150526220502	Leu	capped	none
Val_capped_none	Conformational search and energy functions	Val_capped_none	MRopo_etal_amino_acids_conformer_dataset_SciData2015.tar.gz	NoMaD Repository	doi:10.17172/NOMAD/20150526220502	http://dx.doi.org/10.17172/NOMAD/20150526220502	Val	capped	none
Phe_capped_none	Conformational search and energy functions	Phe_capped_none	MRopo_etal_amino_acids_conformer_dataset_SciData2015.tar.gz	NoMaD Repository	doi:10.17172/NOMAD/20150526220502	http://dx.doi.org/10.17172/NOMAD/20150526220502	Phe	capped	none
Tyr_capped_none	Conformational search and energy functions	Tyr_capped_none	MRopo_etal_amino_acids_conformer_dataset_SciData2015.tar.gz	NoMaD Repository	doi:10.17172/NOMAD/20150526220502	http://dx.doi.org/10.17172/NOMAD/20150526220502	Tyr	capped	none
Trp_capped_none	Conformational search and energy functions	Trp_capped_none	MRopo_etal_amino_acids_conformer_dataset_SciData2015.tar.gz	NoMaD Repository	doi:10.17172/NOMAD/20150526220502	http://dx.doi.org/10.17172/NOMAD/20150526220502	Trp	capped	none
Arg_capped_none	Conformational search and energy functions	Arg_capped_none	MRopo_etal_amino_acids_conformer_dataset_SciData2015.tar.gz	NoMaD Repository	doi:10.17172/NOMAD/20150526220502	http://dx.doi.org/10.17172/NOMAD/20150526220502	Arg	capped	none
Lys_capped_none	Conformational search and energy functions	Lys_capped_none	MRopo_etal_amino_acids_conformer_dataset_SciData2015.tar.gz	NoMaD Repository	doi:10.17172/NOMAD/20150526220502	http://dx.doi.org/10.17172/NOMAD/20150526220502	Lys	capped	none
His_capped_none	Conformational search and energy functions	His_capped_none	MRopo_etal_amino_acids_conformer_dataset_SciData2015.tar.gz	NoMaD Repository	doi:10.17172/NOMAD/20150526220502	http://dx.doi.org/10.17172/NOMAD/20150526220502	His	capped	none
Glu_capped_none	Conformational search and energy functions	Glu_capped_none	MRopo_etal_amino_acids_conformer_dataset_SciData2015.tar.gz	NoMaD Repository	doi:10.17172/NOMAD/20150526220502	http://dx.doi.org/10.17172/NOMAD/20150526220502	Glu	capped	none
Asp_capped_none	Conformational search and energy functions	Asp_capped_none	MRopo_etal_amino_acids_conformer_dataset_SciData2015.tar.gz	NoMaD Repository	doi:10.17172/NOMAD/20150526220502	http://dx.doi.org/10.17172/NOMAD/20150526220502	Asp	capped	none
Gln_capped_none	Conformational search and energy functions	Gln_capped_none	MRopo_etal_amino_acids_conformer_dataset_SciData2015.tar.gz	NoMaD Repository	doi:10.17172/NOMAD/20150526220502	http://dx.doi.org/10.17172/NOMAD/20150526220502	Gln	capped	none
Asn_capped_none	Conformational search and energy functions	Asn_capped_none	MRopo_etal_amino_acids_conformer_dataset_SciData2015.tar.gz	NoMaD Repository	doi:10.17172/NOMAD/20150526220502	http://dx.doi.org/10.17172/NOMAD/20150526220502	Asn	capped	none
Ser_capped_none	Conformational search and energy functions	Ser_capped_none	MRopo_etal_amino_acids_conformer_dataset_SciData2015.tar.gz	NoMaD Repository	doi:10.17172/NOMAD/20150526220502	http://dx.doi.org/10.17172/NOMAD/20150526220502	Ser	capped	none
Cys_capped_none	Conformational search and energy functions	Cys_capped_none	MRopo_etal_amino_acids_conformer_dataset_SciData2015.tar.gz	NoMaD Repository	doi:10.17172/NOMAD/20150526220502	http://dx.doi.org/10.17172/NOMAD/20150526220502	Cys	capped	none
Thr_capped_none	Conformational search and energy functions	Thr_capped_none	MRopo_etal_amino_acids_conformer_dataset_SciData2015.tar.gz	NoMaD Repository	doi:10.17172/NOMAD/20150526220502	http://dx.doi.org/10.17172/NOMAD/20150526220502	Thr	capped	none
Met_capped_none	Conformational search and energy functions	Met_capped_none	MRopo_etal_amino_acids_conformer_dataset_SciData2015.tar.gz	NoMaD Repository	doi:10.17172/NOMAD/20150526220502	http://dx.doi.org/10.17172/NOMAD/20150526220502	Met	capped	none
Pro_capped_none	Conformational search and energy functions	Pro_capped_none	MRopo_etal_amino_acids_conformer_dataset_SciData2015.tar.gz	NoMaD Repository	doi:10.17172/NOMAD/20150526220502	http://dx.doi.org/10.17172/NOMAD/20150526220502	Pro	capped	none
